# Supplementary material for: Identification of molecular pathways affected by pterostilbene, a natural dimethylether analog of resveratrol
Source: BMC Med Genomics. 2008 Mar 20;1:7. doi: 10.1186/1755-8794-1-7 (PMC2330146; doi:10.1186/1755-8794-1-7)
Supplement: Additional file 2 — List of all significant pterostilbene-responding genes. [file 1755-8794-1-7-S2.xls]

## Sheet: Table S2
Additional file 1. List of All Significant Pterostilbene-Responding Genes
Gene Identifier	Gene Name	Gene Symbol	Ratio	p-value
RPR1	RNase P RNA component	RPR1	12.14	0.00673246
YJL001W	20S proteasome subunit	PRE3	2	0.000922295
YPR006C	2-methylisocitrate lyase	ICL2	2.31	0.00349868
YER142C	3-methyladenine DNA glycosylase	MAG1	2.64	0.00587312
YER081W	3-phosphoglycerate dehydrogenase	SER3	2.05	0.00680079
YIL107C	6-phosphofructose-2-kinase	PFK26	2.02	0.00163883
YGR256W	6-phosphogluconate dehydrogenase	GND2	2.91	0.000964266
YOR328W	ABC transporter (putative), highly similar to Pdr5p	PDR10	7.14	0.000100644
YDR011W	ABC transporter	SNQ2	8.17	9.71124e-06
YCR010C	Transmembrane protein	ADY2	3.24	2.90515e-06
YPR026W	Acid trehalase	ATH1	2	0.00173913
YIL070C	33-kDa mitochondrial acidic matrix protein	MAM33	2.61	0.000326388
YNR019W	Acyl-CoA cholesterol acyltransferase (sterol-ester synthetase)	ARE2	4.06	0.000127723
YFL030W	Alanine: glyoxylate aminotransferase	AGX1	2.09	0.0339159
YPL087W	Alkaline dihydroceramidase with minor reverse activity	YDC1	2.15	0.0029245
YJL031C	Geranylgeranyltransferase type II alpha subunit	BET4	2.45	0.00149757
YDL247W	Alpha-glucoside permease	MPH2	4.07	0.00318968
YDR046C	Valine transporter	BAP3	15.33	9.63066e-05
YBR069C	Amino acid transport protein for valine, leucine, isoleucine, and tyrosine	TAT1	4.27	0.00141804
YDR093W	Potential aminophospholipid translocase	DNF2	2.09	0.000126913
YPL111W	Arginase	CAR1	3.92	0.00602778
YPR200C	Arsenate reductase required for arsenate resistance	ARR2	2.41	0.0017668
YLR120C	GPI-anchored aspartic protease	YPS1	3.09	0.000531133
YLR121C	GPI-anchored aspartic protease	YPS3	2.33	0.000162933
YDR406W	Multidrug resistance transporter (putative)	PDR15	16.47	2.18042e-05
YBL075C	Heat shock protein of HSP70 family	SSA3	6.23	7.69796e-06
YKL209C	ABC transporter|glycoprotein	STE6	2.73	0.000827805
YPL029W	ATP dependent helicase (putative)	SUV3	2.51	0.000475156
YDR320C	Auxilin-like protein	SWA2	2.11	0.000149475
YOR032C	Myc-family transcription factor homolog	HMS1	4.89	0.00598432
YBL103C	Phosphoprotein	RTG3	2.28	0.00235251
YNL167C	Basic leucine zipper (bZIP) transcriptional factor	SKO1	3	0.00356348
YER045C	Basic leucine zipper (bZIP) transcription factor	ACA1	3.56	0.00405834
YML007W	Jun-like transcription factor	YAP1	3.1	1.66019e-05
YNL275W	Transporter	BOR1	2.89	0.00135947
YJL089W	Possibly involved in Snf1p regulated transcriptional activation	SIP4	2.85	0.022011
YBR295W	P-type ATPase Cu(2+)-transporting (putative)	PCA1	2.9	0.000113344
YOL016C	Calmodulin-dependent protein kinase	CMK2	9.16	0.000104749
YDR216W	Positive transcriptional regulator	ADR1	15.92	0.00042082
YNL036W	Carbonic anhydrase-like protein	NCE103	2.77	0.000874127
YDR435C	Carboxy methyl transferase for protein phosphatase 2A catalytic subunit	PPM1	2.55	0.0021389
YML042W	Carnitine O-acetyltransferase	CAT2	2.42	0.0022119
YDR256C	Catalase A	CTA1	3.82	3.52085e-05
YKL139W	Kinase subunit of RNA polymerase II carboxy-terminal domain kinase I	CTK1	2.56	0.000895684
YGR032W	1,3-beta-D-glucan synthase catalytic component	GSC2	2.71	1.07896e-05
YPL167C	DNA polymerase zeta subunit	REV3	2.03	1.66885e-05
YMR035W	Protease	IMP2	2.39	0.00263724
YLR037C	Putative cell wall protein	DAN2	2.46	0.00508468
YBR301W	Putative cell wall protein	DAN3	3.87	5.98717e-06
YNL160W	gp37, a glycoprotein synthesized in response to nutrient limitation	YGP1	19.44	0.000121476
YNL192W	Chitin synthase 1	CHS1	2.7	0.00104977
YMR101C	cis-prenyltransferase	SRT1	5.75	0.000512413
YMR061W	Cleavage and polyadenylation factor CF I component	RNA14	2.47	5.86846e-05
YMR161W	Tail-anchored ER membrane protein of unknown function	HLJ1	2.45	0.00514101
YDR214W	Hsp90 system cochaperone	AHA1	3.01	0.00313871
YNL245C	Complexed with Cef1p	CWC25	2.17	0.00180154
YMR068W	Component of a complex containing the Tor2p kinase and other proteins	AVO2	2.2	0.0050741
YOL078W	Component of a membrane-bound complex	AVO1	2.39	0.00929686
YFL024C	NuA4 histone acetyltransferase complex component	EPL1	2.36	0.000503244
YGL133W	Imitation switch two complex 1	ITC1	2.74	0.000830844
YIL143C	DNA helicase/human XPBC, ERCC3 homolog	SSL2	2.63	0.00155851
YNR010W	RNA polymerase II mediator subcomplex component	CSE2	4.61	0.00014685
YOL091W	Component of the meiotic outer plaque of the spindle pole body	SPO21	3.88	3.52136e-05
YMR060C	Mitochondrial SAM complex constituent	SAM37	2.1	0.001928
YOR257W	Nuclear pore complex subunit/spindle pole body calcium-binding protein component	CDC31	2.02	0.00525448
YNL225C	Chaotic nuclear migration; predicted mass is 67kDa	CNM67	2.03	0.00161513
YNL070W	Translocase of the outer mitochondrial membrane	TOM7	2.05	0.00119623
YKR050W	Low affinity potassium transport|membrane protein	TRK2	2.13	0.00291235
YMR294W	Coiled-coil domain protein required for proper nuclear migration during mitosis	JNM1	2.27	0.0116387
YDL098C	RNA binding zinc finger protein (putative)	SNU23	2.64	0.000412422
YPL149W	Involved in autophagy	ATG5	3.54	0.00225965
YPL135W	Iron-sulfur cluster nifU-like protein	ISU1	2.8	0.000712436
YJL180C	Molecular chaperone	ATP12	2.72	0.000168162
YLL009C	Copper chaperone	COX17	4.38	2.35348e-05
YOR031W	Metallothionein-like protein	CRS5	3.44	0.000652992
YBR037C	Inner membrane protein	SCO1	2.35	0.0144478
YGL166W	Transcriptional activator	CUP2	3.49	6.95222e-06
YLR275W	U1 snRNP protein of the Sm class	SMD2	2.84	0.00453178
YDR270W	Copper-transporting P-type ATPase	CCC2	2.75	9.59526e-07
YPL219W	Cyclin	PCL8	2.25	0.0171397
YHR071W	PHO85 cyclin	PCL5	2.02	0.00415912
YOL001W	Pho80p cyclin	PHO80	2.14	0.00332148
YJR130C	Cystathionine gamma-synthase	STR2	2.31	0.00296545
YML054C	L-lactate cytochrome c oxidoreductase/cytochrome b2	CYB2	2.7	0.00151021
YAL039C	Cytochrome c heme lyase (CCHL)	CYC3	2.19	0.000504662
YEL039C	iso-2-cytochrome c	CYC7	3.38	0.000176258
YKL087C	Cytochrome c1 heme lyase (CC1HL)	CYT2	2.09	0.0150579
YMR169C	Aldehyde dehydrogenase	ALD3	4.34	0.00169405
YPL240C	Heat shock protein 90|mammalian Hsp90 homolog	HSP82	6.61	0.000304086
YJL144W	Hypothetical ORF	---	23.18	0.00101901
YPL015C	Homolog of SIR2	HST2	2.04	0.00216205
YKR078W	Cytoplasmic protein of unknown function	---	2.45	0.000120817
YHL029C	Hypothetical ORF	---	2.07	0.0135937
YMR174C	Inhibitor of proteinase Pep4p	PAI3	3.38	0.00501404
YLR006C	Two-component signal transducer	SSK1	2.17	0.00294293
YGR088W	Catalase T	CTT1	2.36	0.022066
YNL015W	Proteinase inhibitor I2B (PBI2)	PBI2	2.02	0.000861007
YFR048W	Required for Meiotic nuclear Division	RMD8	2.7	0.00102802
YDR194C	RNA helicase DEAD box	MSS116	2.67	4.82903e-06
YNR073C	Hypothetical ORF	DSF1	4.78	0.000160223
YOR346W	Deoxycytidyl transferase	REV1	2.13	0.0101734
YOR219C	Dipeptidyl aminopeptidase	STE13	2.02	0.0112552
YDR217C	Cell cycle arrest protein	RAD9	2.43	0.000126052
YOR005C	ATP dependent DNA ligase	DNL4	2.37	0.000299674
YAL015C	DNA glycosylase	NTG1	2.01	0.00414308
YOR386W	Photolyase	PHR1	2.24	0.0202983
YJR046W	Essential protein.	TAH11	3.4	0.00211206
YLR234W	DNA topoisomerase III	TOP3	2.53	0.00118735
YBR073W	Helicase (putative)|similar to RAD54	RDH54	2.16	0.000155341
YGL163C	DNA-dependent ATPase	RAD54	3.26	0.000100225
YJL073W	DnaJ-like protein of the endoplasmic reticulum membrane	JEM1	2.41	0.00109704
YGR036C	Contains 3 short stretches of amino acids	CAX4	2.28	0.023338
YLL042C	Protein-conjugating enzyme	ATG10	3.28	0.00434235
YBR170C	Endoplasmic reticulum and nuclear membrane protein	NPL4	2.56	0.000204514
YKL065C	Yeast endoplasmic reticulum 24 kDa transmembrane protein	YET1	2.64	0.000510014
YJL154C	Retromer complex component	VPS35	2.13	0.00222782
YNR064C	Hypothetical ORF	---	6.71	0.00153656
YLR205C	Homology to heme oxygenases	HMX1	3.74	0.000359806
YKL020C	ER membrane protein involved in regulation of OLE1 transcription	SPT23	2.08	0.000773052
YIR033W	Product of gene unknown	MGA2	2.03	0.00152834
YPL082C	Helicase (putative)	MOT1	2.05	0.000960971
YER157W	Conserved Oligomeric Golgi complex 3 secretion (golgi retention) deficient	COG3	2.22	0.0026927
YGL091C	35 kDa nucleotide binding protein	NBP35	2.07	0.0002761
YML125C	Protein required for cell viability	PGA3	3.37	4.78941e-05
YOR148C	Required for final stages of splicesome maturation	SPP2	2.44	0.00931284
YLR223C	Weak RNA-dependent ATPase activity which is not specific for rRNA	IFH1	2.74	6.74818e-07
YGR211W	Zinc finger protein	ZPR1	2.95	0.00256883
YLR117C	Pre-mRNA splicing factor	CLF1	2.2	0.00175957
YNL039W	TFIIIB 90 kDa subunit	BDP1	2.66	0.00314022
YLL011W	U3 snoRNP protein	SOF1	2.65	0.0011244
YBR280C	Hypothetical ORF	SAF1	2.67	7.44378e-05
YML088W	F-box protein	UFO1	3.05	7.4757e-06
YLL057C	Similar to Fe(II)-dependent sulfonate/alpha-ketoglutarate dioxygenase	JLP1	13.48	0.000692623
YNR060W	Ferric reductase	FRE4	2.13	0.0223012
YOR381W	Ferric reductase transmembrane component	FRE3	2.72	0.00442152
YJL155C	Fructose-2,6-bisphosphatase	FBP26	3.4	0.000523502
YBR004C	The authentic, non-tagged protein localized to the mitochondria	GPI18	3.11	0.000127906
YOR054C	Gene whose overexpression suppresses the synthetic lethality of the hal3 sit4 double mutation	VHS3	2.13	0.0208647
YML112W	RNA polymerase II C-terminal domain kinase gamma subunit	CTK3	2.05	0.00254486
YPL137C	Hypothetical ORF	GIP3	2.36	0.00135993
YLL060C	Glutathione transferase	GTT2	2.5	0.000823251
YJL171C	Hypothetical ORF	---	3.87	0.000125744
YER150W	Strongly expressed during stationary phase	SPI1	4.28	0.005314
YLL065W	Growth inhibitor	---	2.38	0.0147476
YOR185C	GTP-binding protein|Gsp1p homolog	GSP2	4.4	0.000390161
YBL033C	GTP cyclohydrolase II	RIB1	2.33	0.00153422
YKL173W	U5 snRNP-specific protein related to EF-2	SNU114	2.21	0.000241481
YPL051W	Similar to ADP-ribosylation factor	ARL3	2.72	0.000645713
YOR089C	Small GTP-binding protein	VPS21	3.08	0.00279394
YNL093W	GTP-binding protein|rab family	YPT53	2.92	0.0092974
YDL234C	GTPase activating protein (GAP)	GYP7	6.29	4.01827e-06
YFL027C	GTPase-activating protein	GYP8	2.12	0.00111509
YOL081W	GTPase activating protein|highly homologous to Ira1p	IRA2	3.04	0.00709991
YAL041W	Guanine nucleotide exchange factor for cdc42	CDC24	2.1	0.000283359
YNL281W	Heat shock protein regulator that binds to Hsp90p	HCH1	2.74	0.000904321
YLL026W	Heat shock protein 104	HSP104	5.81	0.00238765
YER103W	HSP70 family	SSA4	27.29	0.000440734
YBR290W	Metal homeostasis protein	BSD2	3.03	0.000151183
YPL172C	Farnesyl transferase (putative)	COX10	3.68	0.000274156
YHR096C	Hexose transporter	HXT5	12.19	0.000163306
YGL167C	Ca2+ ATPase	PMR1	2.01	0.000926442
YOR360C	High affinity cAMP phosphodiesterase	PDE2	3.75	0.000123618
YBR068C	Amino acid permease (putative)	BAP2	32.26	2.67534e-05
YJR117W	Zinc metallo-protease	STE24	2.37	0.000629432
YGL096W	Target of SBF	TOS8	4.46	0.000960414
YLR254C	Hypothetical ORF	NDL1	2.22	4.57083e-05
YBR101C	Hsp70 nucleotide exchange factor	FES1	3.8	0.00280464
YOR027W	Heat shock protein	STI1	2.52	0.00555086
YPL223C	Hydrophilin of unknown function	GRE1	2.76	0.000377977
YOR338W	Hypothetical ORF	---	27.65	7.82795e-05
YER097W	Hypothetical ORF	---	22.9	0.00478577
YGL041C	Hypothetical ORF	---	18.59	0.000550802
YPR039W	Hypothetical ORF	---	14.79	0.000853723
YBR099C	Hypothetical ORF	---	10.48	0.00016562
YOR385W	Hypothetical ORF	---	10.03	0.000605128
YOR152C	Hypothetical ORF	---	8.28	0.000154206
YOR052C	Hypothetical ORF	---	7.38	8.44202e-05
YBL048W	Hypothetical ORF	---	6.78	0.000224267
YMR085W	Hypothetical ORF	---	6.4	0.000585333
YOL035C	Hypothetical ORF	---	6.36	0.000195998
YDR271C	Hypothetical ORF	---	6.05	0.00475565
YNR068C	Hypothetical ORF	---	6.03	0.00194028
YNL205C	Hypothetical ORF	---	5.48	0.00534076
YOR055W	Hypothetical ORF	---	5.31	0.00981052
YGR131W	Hypothetical ORF	---	5.26	2.70852e-06
YDR278C	Hypothetical ORF	---	5.18	0.000311038
YPR012W	Hypothetical ORF	---	5.04	0.0142745
YPR158W	Hypothetical ORF	---	5	0.00301208
YOR389W	Hypothetical ORF	---	4.75	0.000555803
YEL059W	Hypothetical ORF	---	4.36	0.00190986
YNL155W	Hypothetical ORF	---	4.16	2.96156e-05
YIL024C	Hypothetical ORF	---	4.13	0.00195635
YMR141C	Hypothetical ORF	---	3.87	0.0102595
YOL037C	Hypothetical ORF	---	3.84	0.0356453
YOR154W	Hypothetical ORF	---	3.78	0.0022229
YML087C	Hypothetical ORF	---	3.77	0.0021128
YNL295W	Hypothetical ORF	---	3.77	0.00211773
YMR084W	Hypothetical ORF	---	3.7	0.00346032
YNL143C	Hypothetical ORF	---	3.66	0.00346338
YPL272C	Hypothetical ORF	---	3.6	0.00722052
YNR071C	Hypothetical ORF	---	3.5	0.00083971
YPL068C	Hypothetical ORF	---	3.39	0.00265178
YDL172C	Hypothetical ORF	---	3.31	0.0210935
YER093C-A	Hypothetical ORF	---	3.31	3.49856e-05
YBR116C	Hypothetical ORF	---	3.17	0.000378525
YBL107C	Hypothetical ORF	---	3.11	0.00121267
YLR282C	Hypothetical ORF	---	3.08	0.00808389
YLR171W	Hypothetical ORF	---	3.05	0.00323869
YER184C	Hypothetical ORF	---	2.97	0.00189502
YGL177W	Hypothetical ORF	---	2.92	0.00320257
YNR062C	Hypothetical ORF	---	2.9	0.00824616
YNL184C	Hypothetical ORF	---	2.89	0.00118489
YPR077C	Hypothetical ORF	---	2.88	0.00988403
YMR193C-A	Hypothetical ORF	---	2.84	0.00142919
YHR130C	Hypothetical ORF	---	2.82	2.86969e-05
YOR050C	Hypothetical ORF	---	2.81	0.0072184
YER187W	Hypothetical ORF	---	2.8	0.00217891
YDR366C	Hypothetical ORF	---	2.79	0.00259215
YOR392W	Hypothetical ORF	---	2.79	0.00605881
YDL233W	Hypothetical ORF	---	2.69	0.00248928
YOL048C	Hypothetical ORF	---	2.69	0.00830231
YPR117W	Hypothetical ORF	---	2.69	0.000201247
YER121W	Hypothetical ORF	---	2.67	0.00020673
YJL150W	Hypothetical ORF	---	2.67	0.0387481
YMR245W	Hypothetical ORF	---	2.66	0.000511098
YNR020C	Hypothetical ORF	---	2.66	9.91555e-05
YBL054W	Hypothetical ORF	---	2.65	4.01951e-05
YOR200W	Hypothetical ORF	---	2.64	0.0139104
YER130C	Hypothetical ORF	---	2.6	2.6204e-06
YKL136W	Hypothetical ORF	---	2.59	0.00833072
YHR126C	Hypothetical ORF	---	2.58	0.0266146
YOR059C	Hypothetical ORF	---	2.57	0.0111419
YLR031W	Hypothetical ORF	---	2.55	0.000308154
YPR123C	Hypothetical ORF	---	2.54	0.00110595
YNL157W	Hypothetical ORF	---	2.47	0.000440397
YBR056W	Hypothetical ORF	---	2.46	0.0032472
YLR312C	Hypothetical ORF	---	2.44	0.00240359
YIL152W	Hypothetical ORF	---	2.43	0.0335689
YBR062C	Hypothetical ORF	---	2.4	0.000546297
YJR056C	Hypothetical ORF	---	2.4	0.00389446
YDR157W	Hypothetical ORF	---	2.39	0.00238014
YNL235C	Hypothetical ORF	---	2.38	0.016557
YGL081W	Hypothetical ORF	---	2.37	0.0331378
YLR444C	Hypothetical ORF	---	2.37	0.0443238
YKL133C	Hypothetical ORF	---	2.36	0.0188125
YIL055C	Hypothetical ORF	---	2.35	0.0250774
YHR049C-A	Hypothetical ORF	---	2.34	0.00150555
YNL171C	Hypothetical ORF	---	2.34	0.00320515
YOL150C	Hypothetical ORF	---	2.34	0.0111226
YPR130C	Hypothetical ORF	---	2.33	0.0107264
YDR286C	Hypothetical ORF	---	2.31	0.000111537
YMR324C	Hypothetical ORF	---	2.29	0.00332902
YOL160W	Hypothetical ORF	---	2.28	0.0334985
YMR304C-A	Hypothetical ORF	---	2.27	0.00829748
YOR343C	Hypothetical ORF	---	2.27	0.0013068
YPL247C	Hypothetical ORF	---	2.27	0.00125124
YCR006C	Hypothetical ORF	---	2.26	0.0187097
YPL066W	Hypothetical ORF	---	2.26	0.00157116
YPR116W	Hypothetical ORF	---	2.24	0.000225597
YDL133W	Hypothetical ORF	---	2.23	0.000894321
YPL260W	Hypothetical ORF	---	2.22	0.00319561
YGR137W	Hypothetical ORF	---	2.18	0.0250182
YBR226C	Hypothetical ORF	---	2.16	0.0191526
YDR391C	Hypothetical ORF	---	2.16	0.00122318
YML020W	Hypothetical ORF	---	2.16	0.016115
YFR020W	Hypothetical ORF	---	2.14	0.00164617
YLR252W	Hypothetical ORF	---	2.14	0.000204659
YMR052C-A	Hypothetical ORF	---	2.14	0.00300115
YBL060W	Hypothetical ORF	---	2.12	0.000263051
YBL071C	Hypothetical ORF	---	2.11	0.00374432
YOR289W	Hypothetical ORF	---	2.08	0.00300947
YDL206W	Hypothetical ORF	---	2.06	0.000153713
YDR338C	Hypothetical ORF	---	2.04	0.000240414
YER084W	Hypothetical ORF	---	2.04	0.00235965
YDR250C	Hypothetical ORF	---	2.03	0.0308154
YNR025C	Hypothetical ORF	---	2.03	0.0194645
YDR249C	Hypothetical ORF	---	2.02	0.00110634
YOR394W	Hypothetical ORF	---	7.03	0.00063085
YPL277C	Hypothetical ORF	---	4.12	0.000137962
YJL223C	Member of the seripauperin protein/gene family	PAU1	4.75	0.000344926
YIL176C	Hypothetical ORF	PAU14	3.69	9.40865e-05
YHL046C	Hypothetical ORF	PAU13	2.25	0.0200552
YGL261C	Hypothetical ORF	PAU11	4.33	4.77434e-05
YDR542W	Hypothetical ORF	PAU10	3.48	0.0133191
YAL068C	Hypothetical ORF	PAU8	3.09	0.00568741
YOL161C	Hypothetical ORF	PAU20	6.01	6.49838e-05
YLL064C	Hypothetical ORF	PAU18	4.03	0.000166227
YNR076W	Member of the seripauperin protein/gene family	PAU6	3.89	0.000313378
YIR041W	Hypothetical ORF	---	4.68	7.51424e-05
YKL224C	Hypothetical ORF	---	2.74	0.00260126
YLR280C	Hypothetical ORF	---	2.13	0.00223849
YLR461W	Member of the seripauperin protein/gene family	PAU4	3.09	0.00054642
YOL162W	Hypothetical ORF	---	4.25	0.00933749
YPR038W	Hypothetical ORF	---	7.19	0.000384408
YOL015W	Hypothetical ORF	---	3.58	0.00404581
YJL142C	Hypothetical ORF	---	2.23	0.000255848
YOL134C	Protein required for cell viability	---	4.54	0.00966726
YDR396W	Protein required for cell viability	---	2.24	0.0198397
YJL032W	Protein required for cell viability	---	3.14	2.60937e-05
YJL009W	Protein required for cell viability	---	2.38	0.0075838
YOR169C	Protein required for cell viability	---	2.74	0.00132375
YOR333C	Spore Wall Formation	---	5.47	0.000658526
YJL153C	L-myo-inositol-1-phosphate synthase	INO1	10	6.72546e-05
YDR017C	Inositol polyphosphate kinase	KCS1	2.03	0.000302934
YDR173C	Dual specificity inositol 1,4,5-trisphosphate 6-kinase/inositol 1,4,5,6-tetrakisphosphate 3-kinase	ARG82	2.3	0.00253272
YDR072C	Inositolphosphotransferase 1	IPT1	6.51	2.64319e-06
YNL194C	Hypothetical ORF	---	8.27	0.00541301
YDL222C	The authentic, non-tagged protein localized to the mitochondria	FMP45	2.15	0.00252291
YNL054W	Integral 128-kDa vacuolar membrane protein	VAC7	2.11	0.00296927
YIL099W	Glucoamylase	SGA1	9.64	1.41901e-06
YOR353C	Protein required for cell viability	SOG2	2.03	0.00172552
YKL217W	Carboxylic acid transporter protein homolog	JEN1	7.9	0.000229459
YHR024C	Mitochondrial processing protease 53 kDa subunit	MAS2	2.29	0.000198398
YNL103W	leucine zipper family|transcriptional activator	MET4	3	0.00040147
YAL063C	Similar to FLO1	FLO9	2.03	0.00817413
YMR246W	long chain fatty acyl:CoA synthetase|long-chain fatty acid:CoA ligase	FAA4	2.08	0.000124951
YLR438W	Ornithine aminotransferase	CAR2	2.35	0.0016635
YDR430C	Metalloprotease	CYM1	2	0.000894243
YPL089C	Serum response factor-like protein	RLM1	3.61	0.00054969
YHL030W	ExtraCellular Mutant	ECM29	3.46	0.00178732
YBR297W	MAL-activator protein	MAL33	2.46	0.00641592
YBR299W	Maltase	MAL32	2.25	0.00240137
YBR298C	Maltose permease	MAL31	2.26	0.000208004
YGR289C	Alpha-glucoside transporter/hexose transporter/maltose permease	MAL11	2.48	0.00481868
YKR061W	Mannosyltransferase (putative)/type 2 membrane protein	KTR2	4.21	0.000442973
YDR461W	Mating pheromone a-factor	MFA1	2.31	0.00522596
YHR079C-A	Involved in meiotic recombination and chromosome metabolism	SAE3	10.48	0.000753949
YDR273W	Meiosis-specific component of the spindle pole body	DON1	2.28	1.31427e-05
YPL130W	Meiosis-specific GPI-protein	SPO19	2.95	0.0319835
YDR104C	Meiosis-specific protein of unknown function	SPO71	2.93	0.00106942
YHL022C	Early meiosis-specific recombination protein	SPO11	2.54	0.0267557
YNL012W	Similar to phospholipase B	SPO1	2.85	0.0293336
YBR045C	Developmentally-regulated protein phosphatase 1	GIP1	5.33	0.00737465
YMR017W	SNAP 25 homolog	SPO20	2.93	0.0064031
YHR124W	DNA binding transcription factor that activates middle sporulation genes	NDT80	4.2	6.88835e-05
YNL333W	Snooze: stationary phase-induced gene family	SNZ2	2.52	0.0011482
YAR029W	Member of DUP240 gene family	---	2.63	0.00573785
YDR151C	CCCH zinc finger protein family	CTH1	2.49	0.00361808
YOR299W	Protein involved in bud-site selection	BUD7	3.16	0.000406584
YBR169C	HSP70 family|SSE1 homolog	SSE2	5.48	0.000185463
YOL113W	Serine/threonine protein kinase	SKM1	3.53	0.000478069
YOR288C	Disulfide isomerase related protein	MPD1	2.19	0.00361984
YJR091C	Benomyl dependent tubulin mutant	JSN1	3.13	0.0019949
YGL178W	Product of gene unknown	MPT5	2.2	0.000100956
YPR042C	mRNA binding protein	PUF2	2.12	0.00382702
YOR018W	Membrane protein	ROD1	2.75	0.00866683
YMR165C	Involved in plasmid maintenance	PAH1	2.2	0.00114737
YGR087C	Pyruvate decarboxylase isozyme	PDC6	2.35	0.00383305
YLR134W	Pyruvate decarboxylase	PDC5	5.08	0.000579884
YLR260W	Sphingoid long chain base (LCB) kinase	LCB5	3.73	0.000865601
YMR207C	Mitochondrial protein with sequence similarity to acetyl-coenzyme A carboxylase	HFA1	2	0.000322247
YLR069C	Mitochondrial elongation factor G-like protein	MEF1	2.69	0.00219654
YJL102W	Mitochondrial elongation factor G-like protein	MEF2	2.15	0.000314223
YMR145C	Mitochondrial external NADH dehydrogenase	NDE1	2.03	0.00106573
YOR211C	GTP-binding domain protein related to dynamin	MGM1	2.6	0.00525588
YOR100C	Carnitine transporter	CRC1	2.37	0.013493
YOR334W	Magnesium ion transporter	MRS2	2.49	0.000314397
YOR266W	Involved in targeting of proteins to the mitochondrial inner membrane	PNT1	2.04	0.0114229
YDR350C	Functions at a post-translational stage in assembly of F0 ATPase.	ATP22	3.22	1.6494e-05
YOR147W	Mitochondrial Distribution and Morphology	MDM32	2.22	0.0133708
YOL027C	Mitochondrial Distribution and Morphology	MDM38	2.11	0.00275079
YMR002W	Hypothetical ORF	MIC17	2.12	0.000932615
YKL053C-A	Mitochondrial Distribution and Morphology	MDM35	2.1	0.000316114
YHR116W	Hypothetical ORF	COX23	3.21	0.00217895
YLR193C	Hypothetical ORF	UPS1	2.65	0.00084908
YEL020W-A	Translocase in inner membrane of mitochondria	TIM9	2.3	0.000723095
YLR382C	Leucine-tRNA ligase	NAM2	2.1	0.000234371
YNL073W	Lysine-tRNA ligase	MSK1	3.04	0.000180608
YJR045C	Mitochondrial matrix protein	SSC1	2.5	0.00192822
YOR020C	Heat shock protein 10	HSP10	4.16	0.00038542
YDL044C	Necessary for the stability and/or processing of some large mitochondrial transcripts	MTF2	2.2	0.00911547
YIL098C	Assembly factor of ATP synthase in heat stress	FMC1	2.34	0.00239929
YJL066C	Mitochondrial membrane protein	MPM1	3.93	2.16583e-06
YML129C	Mitochondrial membrane protein	COX14	2.2	0.000655652
YOR037W	Mitochondrial protein required for normal abundance of mitochondrial cytochrome c	CYC2	2.54	9.99051e-05
YBL064C	Mitochondrial isoform of thioredoxin peroxidase	PRX1	3.52	0.000856552
YPR047W	Phenylalanyl-tRNA synthetase alpha subunit	MSF1	2.11	0.00265672
YGL143C	Mitochondrial polypeptide chain release factor	MRF1	2.09	0.00635756
YGR028W	40 kDa membrane-spanning ATPase	MSP1	2.73	0.000799031
YGR257C	Putative mitochondrial carrier protein	MTM1	2.62	0.000373855
YGL104C	Mitochondrial protein	VPS73	2.78	5.40812e-05
YPR151C	Mitochondrial protein	SUE1	19.96	0.000303436
YGL107C	Required for Meiotic nuclear Division	RMD9	2.15	0.000776576
YJL209W	Protein required for COB mRNA stability or 5 processing	CBP1	3.62	0.00011664
YPR002W	prpD homologue	PDH1	2.19	0.00259409
YGL236C	Mitochondrial Translation Optimization	MTO1	3.2	2.72736e-05
YMR023C	GTPase (putative)	MSS1	2.14	0.00476524
YMR282C	Basic hydrophilic 67.5 kDa protein	AEP2	2.04	0.00186348
YPL159C	Protein required for respiratory growth and stability of the mitochondrial genome	PET20	2.86	0.00377317
YBR282W	Mitochondrial ribosomal protein of the large subunit	MRPL27	2.86	0.000149568
YKL138C	Mitochondrial ribosomal protein of the large subunit	MRPL31	2.67	5.49101e-05
YOR150W	Mitochondrial ribosomal protein of the large subunit	MRPL23	2.66	0.0023104
YMR225C	Mitochondrial ribosomal protein of the large subunit	MRPL44	2.52	0.00245981
YMR286W	Mitochondrial ribosomal protein of the large subunit	MRPL33	2.43	0.000112765
YJL096W	Mitochondrial ribosomal protein of the large subunit	MRPL49	2.4	2.85649e-05
YDR405W	Mitochondrial ribosomal protein of the large subunit	MRP20	2.37	0.00122009
YDR116C	Mitochondrial ribosomal protein of the large subunit	MRPL1	2.37	0.000513577
YNL252C	Mitochondrial ribosomal protein of the large subunit	MRPL17	2.2	0.000843493
YLR312W-A	Mitochondrial ribosomal protein of the large subunit	MRPL15	2.07	0.00192065
YBL038W	Ribosomal protein	MRPL16	2.07	0.00210386
YDR237W	Mitochondrial ribosomal protein of the large subunit	MRPL7	2.03	0.000770681
YNL005C	Mitochondrial ribosomal protein of the large subunit	MRP7	2	0.0112821
YML025C	Mitochondrial ribosomal protein of the large subunit	YML6	2.93	0.000132528
YNR022C	Mitochondrial ribosomal protein of the large subunit	MRPL50	2.36	0.00429929
YKL170W	Mitochondrial ribosomal protein of the large subunit	MRPL38	2.11	0.00197333
YBL090W	Mitochondrial ribosome small subunit component	MRP21	2.17	0.000130607
YDL045W-A	Mitochondrial ribosome 37 S subunit component	MRP10	3.32	3.89392e-06
YMR188C	Mitochondrial ribosomal protein of the small subunit	MRPS17	2.99	0.000254522
YKL155C	Mitochondrial ribosome small subunit component	RSM22	2.9	0.000970951
YCR071C	Mitochondrial ribosomal protein of the small subunit	IMG2	2.41	9.46414e-05
YGR215W	Mitochondrial ribosome small subunit component	RSM27	2.36	0.000379832
YMR158W	Mitochondrial ribosomal protein of the small subunit	MRPS8	2.32	0.000892625
YDR337W	Ribosomal protein (E. coli S15)	MRPS28	2.2	0.000666839
YGR084C	35 kDa mitochondrial ribosomal small subunit protein	MRP13	2.19	0.000179702
YBR251W	Ribosomal protein S5 (putative)	MRPS5	2.09	0.000367755
YDR175C	Mitochondrial ribosome small subunit component	RSM24	2.09	0.000403461
YER050C	Mitochondrial ribosome small subunit component	RSM18	2.03	0.00078984
YNR037C	Mitochondrial ribosome small subunit component	RSM19	4.14	0.00045786
YNL306W	Mitochondrial ribosomal protein of the small subunit	MRPS18	2.54	0.00012497
YKL003C	Ribosomal protein MRP17	MRP17	2.37	0.000260559
YPL118W	Mitochondrial ribosome small subunit component	MRP51	2.51	0.000963976
YOR158W	Mitochondrial ribosomal protein of small subunit	PET123	2.32	0.000689978
YHR038W	Mitochondrial ribosome recycling factor	RRF1	3.01	0.0115395
YFL036W	Mitochondrial RNA polymerase	RPO41	2.92	0.000115017
YCR083W	Thioredoxin	TRX3	3.63	9.82223e-06
YOL023W	Mitochondrial initiation factor 2	IFM1	3.87	0.00024949
YPL097W	Tyrosine-tRNA ligase	MSY1	3.36	0.000433458
YKL073W	Hsp70 family	LHS1	2.87	0.000472195
YNL315C	Molecular chaperone	ATP11	2.16	0.000214014
YER106W	Monopolin	MAM1	4.04	0.0199846
YBR152W	U4/U6/U5 snRNP-associated protein/contains PEST proteolysis motif	SPP381	2.51	0.0259336
YLR136C	Zinc finger containing homolog of mammalian TIS11	TIS11	2.32	0.00117417
YPL259C	Clathrin associated protein complex medium subunit	APM1	2.16	0.0021392
YKR009C	Multifunctional beta-oxidation protein	FOX2	3.09	0.000781711
YKR099W	Transcription factor	BAS1	2.09	0.000797221
YMR077C	Vaculolar protein sorting (putative)	VPS20	2.15	0.000767061
YDL215C	NAD-dependent glutamate dehydrogenase	GDH2	2.19	3.35614e-05
YAL062W	NADP-linked glutamate dehydrogenase	GDH3	3.71	0.000201587
YDL124W	Hypothetical ORF	---	2.21	0.00019305
YOL151W	NADPH-dependent methylglyoxal reductase	GRE2	18.01	0.000107272
YDR277C	Msn3p homolog (61% identical)	MTH1	2.13	0.00481491
YHR156C	LIN element of a link between sister chromatid cohesion	LIN1	4.68	0.00407992
YER064C	Mutation leads to reduction of ERG9, CYC1-LacZ, and GCN4-LacZ expression	---	2.71	2.90214e-05
YBL043W	ExtraCellular Mutant	ECM13	13.26	0.000485487
YBR033W	Expression dependent on Slt2	---	2.91	0.00066424
YBR076W	ExtraCellular Mutant	ECM8	2.25	0.0148995
YLR436C	ExtraCellular Mutant	ECM30	2.24	0.000893181
YJR106W	ExtraCellular Mutant	ECM27	2.04	0.00360251
YOL071W	Early Meiotic Induction	EMI5	4.66	0.000728791
YBL101C	ExtraCellular Mutant	ECM21	3.45	0.00115704
YLL019C	Protein kinase homolog	KNS1	4.16	5.68969e-05
YOR173W	Non-essential protein containing a HIT (histidine triad) motif	DCS2	2.93	0.000601275
YHL048W	Nuclear membrane protein	COS8	2.16	7.88175e-06
YKL205W	Nuclear pore protein involved in pre-tRNA splicing	LOS1	2.49	0.00122155
YPR030W	Nuclear protein	CSR2	13.09	0.000145635
YMR070W	2 Cys2-His2 zinc fingers at c-terminus	MOT3	2.59	0.020407
YMR190C	DNA helicase signature motifs	SGS1	2.26	0.000276005
YML041C	Nucleosome-binding component of the SWR1 complex	VPS71	2.05	0.00279438
YOL031C	Nucleotide exchange factor	SIL1	2.21	0.00219504
YKL163W	Protein containing tandem internal repeats	PIR3	3.03	0.000808444
YLR332W	Protein required for mating	MID2	2.04	0.00476158
YAL051W	Transcription factor	OAF1	2.01	0.00109816
YDR258C	Heat shock protein 78	HSP78	7.04	0.000392811
YKR076W	ExtraCellular Mutant	ECM4	2.39	0.00282456
YOR117W	Probable 26S protease subunit and member of the CDC48/PAS1/SEC18 family of ATPases	RPT5	2.13	0.0208233
YOL045W	PAS kinase	PSK2	3.73	0.000549411
YBR214W	Similar to S. pombe SDS23, suppresses DIS2	SDS24	3.93	7.92239e-05
YKL129C	Myosin I	MYO3	2.13	0.00018592
YIL167W	Hypothetical ORF	SDL1	5.6	0.00490807
YLR381W	Outer kinetochore protein	CTF3	2.03	0.00403736
YNR033W	Aminodeoxychorismate synthase	ABZ1	3.75	0.00117789
YEL049W	Member of the seripauperin protein/gene family	PAU2	2.85	0.00163169
YFL020C	Member of the seripauperin protein/gene family	PAU5	2.39	0.000183739
YCR104W	Member of the seripauperin protein/gene family	PAU3	5.03	4.18896e-06
YMR325W	Hypothetical ORF	PAU19	4.2	0.000249712
YAR020C	Similar to Pau3, member of Pau1 family	PAU7	2.9	0.000877737
YNL278W	CCR4 Associated Factor 120 kDa	CAF120	2.5	0.00159606
YIL031W	Peptidase that deconjugates Smt3/SUMO-1 peptides from proteins	ULP2	2.34	0.000554878
YLR216C	Cyclophilin 40|peptidyl-prolyl cis-trans isomerase (PPIase)	CPR6	4.14	1.66337e-05
YBR105C	Peripheral vesicle membrane protein	VID24	2.96	8.78672e-05
YPR049C	Oligomeric, coiled-coil, peripheral membrane protein	ATG11	2.2	0.00415371
YPL005W	Stabilizes the mitochondrial bicistronic mRNA	AEP3	4.46	0.00160672
YDL107W	Cox2 pre-mRNA splicing factor	MSS2	2.71	0.00515164
YLR284C	d3,d2-Enoyl-CoA Isomerase	ECI1	2.14	0.00891289
YLR324W	Hypothetical ORF	PEX30	2.68	0.00024157
YDR142C	beta-transducin-related (WD-40) protein family	PEX7	2.01	0.00120057
YGL053W	Pheromone-regulated protein with 2 predicted transmembrane segments	PRM8	2.01	9.96431e-06
YDL039C	Pheromone-regulated protein	PRM7	5.83	5.7788e-05
YDR103W	Protein of the pheromone pathway	STE5	2.28	0.000539682
YBR022W	Hypothetical ORF	POA1	2.59	0.000600946
YGR223C	Hypothetical ORF	HSV2	2.77	2.38363e-05
YNL231C	Pdr17p homolog/Sec14p homolog	PDR16	6.11	0.000354247
YDR208W	Phosphatidylinositol 4-phosphate kinase	MSS4	2.18	0.000121108
YKR097W	Phosphoenolpyruvate carboxylkinase	PCK1	5.26	5.07944e-05
YNL047C	AVO2 interactor	SLM2	2.18	0.00682838
YIL105C	AVO2 interactor	SLM1	2.17	0.00261709
YMR008C	Phospholipase B (lypophospholipase)	PLB1	3.92	0.000337058
YOL011W	Phospholipase B (lysophospholipase)	PLB3	2.12	0.0249415
YKR031C	Phospholipase D	SPO14	2.05	0.00135468
YKL026C	Phospholipid hydroperoxide glutathione peroxidase	GPX1	2.89	0.0121327
YOL044W	44 kDa phosphorylated integral peroxisomal membrane protein	PEX15	2.25	0.00548975
YOR208W	Tyrosine phosphatase	PTP2	6.44	1.61455e-05
YFL014W	Heat shock protein 12	HSP12	53.12	0.00648528
YDL012C	Plasma membrane protein of unknown function	---	3.15	0.00131099
YKL051W	Suppressor of PI Four Kinase	SFK1	4.04	0.000435648
YGR281W	ABC transporter	YOR1	10.32	0.000100568
YNL065W	Multidrug resistance transporter	AQR1	2.16	0.00719331
YGR224W	Plasma membrane transporter of the major facilitator superfamily	AZR1	73.42	0.000216017
YNL076W	Negative transcriptional regulator	MKS1	2.51	0.000980714
YFR023W	Poly(A) binding protein|similar to YHR015W	PES4	2.43	0.000627379
YMR020W	Putatitive amine oxidase	FMS1	2.09	0.00273366
YOR273C	Polyamine transport protein	TPO4	3.67	8.38696e-05
YMR322C	Protein of unknown function	SNO4	3.05	0.000758619
YJL219W	Hexose permease	HXT9	8.76	0.000313439
YIL171W	Putative hexose permease	---	5.69	0.000723574
YIR043C	Hypothetical ORF	---	2.74	0.00310036
YEL033W	Hypothetical ORF	---	7.36	0.00477954
YPR152C	Hypothetical ORF	---	3.32	0.00120762
YPL057C	Integral membrane protein	SUR1	3.49	0.00466788
YPR061C	Cytosolic Hsp40 chaperone	JID1	2.37	0.000651286
YDR003W	Hypothetical ORF	RCR2	2.5	0.000491973
YPL189W	Active glycerol transporter (putative)	GUP2	2.63	0.00354138
YDR018C	Hypothetical ORF	---	2.6	0.00120781
YER028C	DNA binding transcription co-repressor	MIG3	2.78	0.000279581
YNL237W	Yeast putative Transmembrane Protein	YTP1	3.38	0.000174448
YGL240W	Processivity factor	DOC1	3.79	0.00256592
YLR142W	Proline oxidase	PUT1	5.89	0.00477078
YIL130W	Hypothetical ORF	---	2.55	5.64905e-05
YML091C	Mitochondrial RNase P subunit	RPM2	2.49	0.000129981
YGR136W	LAs17 Binding protein	LSB1	2.45	0.000384456
YMR136W	Similar to GATA-family of DNA binding proteins	GAT2	5.25	9.33278e-05
YGL209W	Contains zinc fingers very similar to zinc fingers in Mig1p	MIG2	8.74	8.17218e-05
YBL085W	Protein implicated in polar growth	BOI1	2.4	0.00108821
YOR237W	Similar to human oxysterol binding protein	HES1	3.12	0.00432061
YBR108W	Hypothetical ORF	---	2.16	0.00100716
YGR213C	Involved in 7-aminocholesterol resistance	RTA1	22.23	0.000298425
YNR007C	Protein involved in autophagocytosis during starvation	ATG3	3.46	0.00199482
YKL159C	Calcineurin inhibitor	RCN1	3.49	0.00156845
YCL051W	Involved in laminarase resistance	LRE1	2.52	6.81182e-05
YOR047C	MTH1 homolog	STD1	2.34	0.000692913
YPL164C	Mutl Homolog	MLH3	2.81	0.00071916
YKL074C	Involved in early pre-mRNA splicing	MUD2	2.36	0.000314971
YLR329W	23 kDa leucine zipper protein	REC102	6.05	0.0017723
YHR157W	Meiosis-specific protein	REC104	6.77	0.000298263
YFL016C	DnaJ homolog/involved in mitochondrial biogenesis and protein folding	MDJ1	7.75	0.000335603
YNL127W	Protein involved in G1 cell cycle arrest in response to pheromone	FAR11	2.09	0.0170247
YDR296W	Involved in mitochondrial homologous DNA recombination	MHR1	2.05	6.04802e-05
YKL093W	Involved in mitochondrial biogenesis	MBR1	4.63	0.00049834
YNL080C	Deletion causes slight growth defect	EOS1	2.31	0.00228519
YGR197C	Involved in nitrosoguanidine resistance	SNG1	4.08	0.000370426
YML049C	RNA splicing and ER to Golgi transport	RSE1	2.04	0.000682813
YGL227W	Vacuole import and degradation (VID)	VID30	2.06	0.014773
YJL083W	Hypothetical ORF	TAX4	2.22	0.00051425
YGR008C	ATPase stabilizing factor	STF2	2.69	0.00235012
YKR101W	Silent mating loci repressor	SIR1	2.54	0.00191017
YHR087W	Hypothetical ORF	---	3.49	0.0070263
YML058w-a	Protein involved in the Mec1p-mediated checkpoint pathway	HUG1	2.11	0.00152192
YJL025W	Yeast Pol I core factor (CF)	RRN7	2.06	0.0181281
YBL014C	Yeast Pol I core factor (CF)	RRN6	2.4	0.000475376
YDL070W	BDF1 homolog|bromodomain protein	BDF2	5.36	2.19446e-06
YMR096W	Highly conserved 35 kDa protein	SNZ1	3.98	9.53615e-05
YOR267C	Protein kinase similar to Npr1	HRK1	2.11	0.0050643
YGL158W	Serine/threonine protein kinase	RCK1	-21.15	0.00459159
YAR019C	Protein kinase domain	CDC15	2.25	0.0015388
YMR104C	Protein kinase	YPK2	2.14	0.00364997
YGL179C	Putative protein kinase	TOS3	2.66	4.31936e-05
YNL044W	Interacts with YPT proteins	YIP3	2.09	0.000866914
YMR219W	Protein localizesd to the nuclear periphery	ESC1	3.04	6.11858e-05
YBR005W	Hypothetical ORF	RCR1	5.43	0.000723458
YOR137C	Suppressor of eIF5A	SIA1	4.15	4.36754e-05
YDR078C	Suppressor of hydroxy-urea sensitivity	SHU2	2.13	0.0040538
YMR095C	Protein of unknown function	SNO1	4.35	5.31995e-05
YDR036C	3-hydroxyisobutyryl-CoA hydrolase	EHD3	3.04	0.000316709
YDL037C	Bypass of Stop Codon transcript encoded by this ORF	BSC1	4.94	0.00299779
YKR106W	Hypothetical ORF	---	3.84	0.000355426
YLR094C	GIG3 suppressor	GIS3	4.01	0.000270764
YJL077C	Protein of unknown function	ICS3	2.02	0.00466338
YEL057C	Hypothetical ORF	---	2.73	0.0197364
YPL027W	Spore Membrane Assembly	SMA1	5.28	0.000552668
YOR298W	Hypothetical ORF	MUM3	3.58	0.04155
YLR054C	Outer Spore Wall	OSW2	10.93	0.0020444
YPL196W	OXidation Resistance	OXR1	2.43	0.00185692
YLR327C	Hypothetical ORF	TMA10	5.67	0.00222747
YKR046C	Protein of unknown function	PET10	2.92	0.000144346
YBR172C	Partial suppressor of myo2-66	SMY2	3	1.50714e-05
YHR029C	Hypothetical ORF	YHI9	3.98	0.000482812
YDR022C	Involved in microtubule assembly	CIS1	4.7	0.000361724
YOR019W	Hypothetical ORF	---	6.16	0.00233616
YPL105C	Hypothetical ORF	---	2.13	0.000829452
YKR096W	Hypothetical ORF	---	2.06	0.00155896
YJL221C	Similar to maltase (alpha-D-glucosidase)	FSP2	3.65	0.000372656
YMR040W	Hypothetical ORF	YET2	7.27	0.000167512
YNL311C	F-box protein	---	2.11	0.00238708
YKL222C	Hypothetical ORF	---	2.19	0.000552224
YJL213W	Hypothetical ORF	---	2.97	0.000787147
YMR175W	Salt-Induced Protein	SIP18	4.69	0.0139344
YJR158W	Hexose permease	HXT16	2.5	0.0310005
YOR256C	Protein required for cell viability	TRE2	2.41	0.00344151
YJR159W	Sorbitol dehydrogenase, sorbitol-induced	SOR1	2.54	0.000684428
YNL204C	Transcription factor	SPS18	3.22	0.00448433
YGR150C	Hypothetical ORF	---	2.09	0.00143045
YMR100W	Homolog of samB gene of Aspergillus nidulans	MUB1	2.07	0.000239872
YER037W	Protein of unknown function	PHM8	4.6	0.000100889
YOL084W	Protein of unknown function	PHM7	3.69	0.0302698
YLR219W	Protein of unknown function	MSC3	2.16	0.000632803
YBL049W	Hypothetical ORF	MOH1	3.5	0.000746872
YER158C	Protein of unknown function	---	2.52	0.000151053
YMR323W	Hypothetical ORF	ERR3	2.37	0.00271038
YNL094W	Protein of unknown function	APP1	3.48	0.00153023
YDL024C	Protein of unknown function	DIA3	3.38	5.37837e-05
YMR316W	Protein of unknown function	DIA1	6.38	2.8025e-05
YGL045W	Regulator of IME2 (RIM)	RIM8	4.82	0.000938905
YER004W	The authentic, non-tagged protein was localized to the mitochondria	---	2.7	1.99331e-05
YDL123W	Protein of unknown function	SNA4	2.42	0.000286405
YIL136W	45 kDa mitochondrial outer membrane protein	OM45	2.68	4.40751e-06
YNR075W	Protein of unknown function	COS10	3.4	0.00238153
YGR295C	Protein of unknown function	COS6	2.66	0.000550697
YDL248W	Protein of unknown function	COS7	2.71	0.00771365
YLR099C	Protein of unknown function	ICT1	19.59	1.66133e-05
YNR069C	Bypass of Stop Codon transcript encoded by this ORF	BSC5	4.5	0.00518741
YDR275W	Bypass of Stop Codon transcript encoded by this ORF	BSC2	2.99	0.00027477
YCR082W	Hypothetical ORF	AHC2	2.71	2.05803e-05
YJR055W	Protein of unknown function	HIT1	3.13	8.97402e-05
YBR255W	Protein of unknown function	---	3.22	0.00269483
YIL097W	Protein of unknown function	FYV10	2.2	0.0177838
YJL216C	Hypothetical ORF	---	5	0.004193
YLR387C	Hypothetical ORF	REH1	2.14	0.000462125
YDL169C	Product of gene unknown	UGX2	3.44	2.27813e-05
YBR250W	Hypothetical ORF	SPO23	3.05	0.000113376
YER033C	Zinc regulated gene	ZRG8	3.03	0.000172273
YDR034W-B	Protein of unknown function	---	7.97	0.000690913
YBL086C	Protein of unknown function	---	2.84	0.00574578
YDR210W	Protein of unknown function	---	2.42	0.00256683
YLR187W	Protein of unknown function	SKG3	2.77	0.000402186
YOL047C	Protein of unknown function	---	3.24	0.00021062
YCR061W	Protein of unknown function	---	2.93	0.00210615
YOR220W	Hypothetical ORF	---	7.56	5.67855e-05
YPR174C	Protein of unknown function	---	3.32	0.000245116
YMR140W	Sip5 facilitates the interaction between the Reg1Glc7 phosphatase and the Snf1 kinase.	SIP5	2.49	0.00424647
YAL064W	Hypothetical ORF	---	2.71	0.0176007
YNL208W	Hypothetical ORF	---	2.05	0.000354102
YMR181C	Hypothetical ORF	---	2.36	7.98899e-05
YML128C	Protein of unknown function	MSC1	2.3	0.00140074
YKR071C	Protein of unknown function	DRE2	2.2	0.00352088
YBR287W	Protein of unknown function	---	2.07	0.00186308
YNL213C	Hypothetical ORF	---	2.1	0.00908497
YOL036W	Protein of unknown function	---	3.75	0.00128394
YOR062C	Hypothetical ORF	---	2.39	0.00181196
YKR075C	Hypothetical ORF	---	5.57	0.00117745
YJL082W	Protein of unknown function	IML2	6.2	0.000130747
YIR024C	Involved in cell cycle control (putative)	---	4.73	0.000758181
YMR102C	Hypothetical ORF	---	28.77	1.60531e-06
YNR048W	Hypothetical ORF	---	2.66	0.000441137
YER058W	Protein required for assembly of cytochrome c oxidase	PET117	2.07	0.00193313
YBL078C	Similar to LC3, a microtubule-associated protein from rat	ATG8	3.2	0.00039888
YOR287C	Protein required for cell viability	---	2.69	0.00173241
YMR185W	Protein required for cell viability	---	2.58	0.000343478
YLL018C-A	Protein required for cytochrome c oxidase assembly	COX19	2.13	0.00352595
YGL126W	Required for inositol prototrophy	SCS3	2.35	0.00105677
YBL080C	62 kDa protein	PET112	2.09	0.00503165
YAL032C	Pre-mRNA splicing factor	PRP45	2.12	5.24256e-05
YML043C	rDNA transcription factor component	RRN11	2.89	0.0026505
YCR020C	Protein required for respiratory growth	PET18	3.14	0.00511946
YJL023C	Protein required for respiratory growth	PET130	2.98	0.00215266
YDR312W	High copy suppressor of G beta subunit temperature sensitive mutation	SSF2	2.69	0.000766816
YMR004W	Protein required for sorting proteins to the vacuole	MVP1	2.2	0.000260788
YDL239C	Protein required for spore wall formation	ADY3	2.47	0.000593583
YHR139C	Sporulation-specific cell wall maturation protein	SPS100	9.27	0.001478
YMR107W	Protein required for survival at high temperature during stationary phase	SPG4	5.82	0.00484388
YMR191W	Protein required for survival at high temperature during stationary phase	SPG5	2.81	8.87773e-06
YGR236C	Protein required for survival at high temperature during stationary phase	SPG1	6.43	0.00178856
YNL006W	Required for amino acid permease transport from the Golgi to the cell surface	LST8	2.5	0.010219
YGR144W	Biosynthetic pathway component producing the thiazole precursor of thiamine	THI4	3.43	0.012247
YKL125W	DNA independent RNA polymerase I transcription factor	RRN3	2.78	0.00173956
YDL113C	PX domain-containing protein that binds Apg17 and Cvt13	ATG20	3.49	0.00126498
YGL180W	Protein kinase	ATG1	3.78	0.000110494
YKL072W	Binds Sin3p in two-hybrid assay	STB6	2.54	0.0022402
YNL023C	Transcription factor homolog	FAP1	2.36	0.0031771
YFR022W	Hypothetical ORF	ROG3	3.18	0.000802373
YJL098W	SIT4 associated protein, MW of 185 kDa	SAP185	2.49	0.00344789
YER159C	Transcriptional regulator	BUR6	2.17	0.000428969
YJL116C	With NCA2, regulates proper expression of Atp6p and Atp8p	NCA3	7.6	2.98083e-05
YPR154W	[PSI+] induction	PIN3	4.89	0.000484375
YPR040W	SDF1 the first obserwed null phenotype was Sporulation DeFiciency	TIP41	2.58	0.00119456
YKL079W	Kinesin heavy chain homolog	SMY1	2.17	0.00500353
YIR011C	Restores protein transport when overexpressed and rRNA stability to a sec23 mutation	STS1	2.11	0.0137973
YER162C	Protein that recognizes and binds damaged DNA	RAD4	2.78	0.00193932
YMR201C	Human xeroderma pigmentosum group A DNA repair gene homolog	RAD14	2.14	0.000688366
YJR052W	Nucleotide excision NEF4 component	RAD7	2.86	0.00146363
YBR114W	Protein that recognizes and binds damaged DNA	RAD16	4.77	0.000126184
YPL181W	Protein that relieves transcriptional repression	CTI6	2.11	0.00375639
YML032C	Protein that stimulates strand exchange	RAD52	2.56	0.00106383
YMR036C	Protein phosphatase	MIH1	3.73	0.000129
YAL019W	Protein whose overexpression affects chromosome stability	FUN30	2.03	0.0012421
YKL124W	Suppressor of SHR3	SSH4	2.03	0.00571583
YDR006C	Gene dosage suppressors of the conditional growth defect	SOK1	2.99	6.66915e-05
YDR183W	Protein with a possible role in folding of beta-tubulin	PLP1	2.22	0.000642947
YOL032W	Hypothetical ORF	OPI10	3.43	0.0132493
YNR034W	Multicopy Suppressor Of los1	SOL1	2.73	0.00101661
YML034W	Protein with a putative role in sister chromatid segregation	SRC1	2.26	0.0019311
YDR293C	Product of gene unknown	SSD1	2.17	0.00224949
YGR023W	Acts in concert with Mid2p to transduce cell wall stress signals	MTL1	4.09	1.34951e-05
YGL144C	Protein with putative serine active lipase domain	ROG1	3.1	0.000240463
YOR022C	Hypothetical ORF	---	2.05	0.0279934
YGL259W	GPI-anchored aspartic protease	YPS5	2.05	0.00542684
YKL221W	Monocarboxylate permease homologue	MCH2	2.83	0.0249626
YNL125C	Monocarboxylate permease (putative)	ESBP6	2.43	0.00238082
YDR038C	Na+ ATPase	ENA5	2.13	0.0025636
YIL007C	Protein with similarity to the p27 subunit of mammalian proteasome modulator	NAS2	2.12	4.80234e-05
YDR039C	P-type ATPase Na+ pump|plasma membrane ATPase/plasma membrane protein	ENA2	2.06	0.000827681
YLR343W	Hypothetical ORF	GAS2	2.6	0.00420147
YNR059W	Mannosyltransferase (putative)	MNT4	2.48	0.00847805
YDR242W	Amidase (putative)	AMD2	2.16	0.00265226
YPL088W	Hypothetical ORF	---	11.47	0.000316891
YFL056C	Aryl-alcohol dehydrogenase (putative)	AAD6	3.83	2.74626e-05
YDL243C	Aryl-alcohol dehydrogenase (putative)	AAD4	2.36	0.00485252
YFL057C	Putative aryl-alcohol dehydrogenase	AAD16	2.95	6.88297e-05
YNL331C	Aryl-alcohol dehydrogenase (putative)	AAD14	2.06	0.00502897
YOL165C	Aryl-alcohol dehydrogenase (putative)	AAD15	3.22	0.00825234
YPL074W	AAA ATPase	YTA6	2.35	2.50265e-05
YPL119C	ATP dependent RNA helicase (putative)	DBP1	2.18	0.00154843
YNL077W	J-protein co-chaperone family 20 kDa	APJ1	10.36	0.00289732
YLR090W	Homolog of E. coli DnaJ, closely related to Ydj1p	XDJ1	2.46	0.000816822
YGR161C	Hypothetical ORF	RTS3	6.33	1.05877e-06
YML118W	RNase (putative)|DNase (putative)	NGL3	5.92	9.06695e-06
YLL051C	Putative ferric reductase with similarity to Fre2p	FRE6	2.48	0.00058071
YLR213C	Protein with similarity to Crh1p	CRR1	2.22	0.0130081
YAR066W	Hypothetical ORF	---	7.76	4.48024e-05
YIR039C	GPI-anchored aspartic protease	YPS6	2.63	0.0046313
YLR247C	Hypothetical ORF	---	2.5	0.00063356
YBR207W	FTS3 Homolog 1	FTH1	3.25	0.000338622
YHR140W	Hypothetical ORF	---	7.11	0.00917957
YGL051W	Protein with COPI and COPII bindng motifs	MST27	4.37	0.000915106
YCR007C	Putative integral membrane protein, member of DUP240 gene family	---	4.51	0.0124724
YJL094C	Putative K+/H+ antiporter	KHA1	5.23	1.06905e-05
YMR291W	Hypothetical ORF	---	2.19	0.00226344
YAR068W	Putative membrane protein	---	6.17	2.46126e-06
YLR046C	Hypothetical ORF	---	2.5	0.00204723
YPL224C	Protein involved in mitochondrial iron accumulation	MMT2	2.01	0.00529656
YMR177W	Mitochondrial metal transporter (putative)	MMT1	2.32	0.000615261
YIL108W	Hypothetical ORF	---	2.2	0.000220605
YDR115W	Putative mitochondrial ribosomal protein of the large subunit	---	2.52	0.000314747
YNL081C	Putative mitochondrial ribosomal protein of the small subunit	SWS2	2.05	0.00375526
YKL142W	Ribosomal protein	MRP8	2.22	0.00642829
YOR120W	Galactose-induced transcript	GCY1	2.1	0.0178575
YML038C	Similar to vanadate resistance protein Gog5	YMD8	2.78	0.000804434
YAL061W	Putative polyol dehydrogenase	---	19.24	0.000909906
YPL150W	Hypothetical ORF	---	2.73	0.000806888
YNR047W	Putative protein kinase	---	2.74	0.00151015
YJL165C	Putative protein kinase	HAL5	7.61	0.000112421
YPL230W	Up in StarVation	---	6.66	1.27838e-05
YOL014W	Hypothetical ORF	---	5.86	0.0027211
YKR005C	Hypothetical ORF	---	3.6	0.00527362
YGR201C	Hypothetical ORF	---	2.96	0.00517963
YKL050C	Hypothetical ORF	---	2.73	0.000925747
YGR066C	Hypothetical ORF	---	2.5	0.0128198
YGR053C	Hypothetical ORF	---	2.4	0.00401714
YPR015C	Hypothetical ORF	---	2.13	0.0100322
YKL098W	Hypothetical ORF	---	2.07	0.00219771
YHR054C	Hypothetical ORF	RSC30	4.64	0.000754459
YLR346C	Protein of unknown function	---	70.25	1.41262e-05
YLR168C	Possibly involved in intramitochondrial sorting	---	3.84	0.000265667
YDL199C	Hypothetical ORF	---	2	0.00270537
YMR041C	Hypothetical ORF	---	2.03	0.00221758
YMR090W	Hypothetical ORF	---	2.79	0.000202069
YML131W	Hypothetical ORF	---	2.6	0.000336301
YMR034C	Hypothetical ORF	---	4.73	0.000123733
YMR317W	Hypothetical ORF	---	3.36	0.00240331
YHL008C	Hypothetical ORF	---	4.15	0.000512857
YGR035C	Protein of unknown function	---	60.82	5.96783e-07
YLL056C	Hypothetical ORF	---	9.73	0.00023021
YBR071W	Hypothetical ORF	---	4.14	0.000145196
YKR017C	Hypothetical ORF	---	2.89	0.00246037
YDL038C	Hypothetical ORF	---	5.24	2.12339e-05
YDR114C	Hypothetical ORF	---	7.78	0.00397625
YJL037W	Hypothetical ORF	---	2.83	4.84976e-07
YJR008W	Hypothetical ORF	---	2.48	0.00316128
YJL016W	Hypothetical ORF	---	3.33	0.00074092
YLR281C	Hypothetical ORF	---	2.83	0.000311676
YNL211C	Hypothetical ORF	---	2.35	0.00914133
YLR414C	Protein of unknown function	---	2.39	0.000340791
YKL071W	Hypothetical ORF	---	17.24	6.76217e-05
YGR250C	Hypothetical ORF	---	3.29	0.000338582
YGR237C	Hypothetical ORF	---	2.76	0.0130654
YJR149W	Hypothetical ORF	---	2.36	0.0085932
YHR131C	Hypothetical ORF	---	2.18	0.00151778
YKR041W	Hypothetical ORF	---	4.37	0.00571788
YHR097C	Hypothetical ORF	---	3.66	5.30691e-05
YBR085c-a	Hypothetical ORF	---	7.23	1.21257e-05
YGR130C	Protein of unknown function	---	2.43	0.0104376
YDL173W	Hypothetical ORF	---	4.42	2.66332e-05
YLR211C	Hypothetical ORF	---	2.2	0.00228829
YLR225C	Hypothetical ORF	---	3.34	6.90995e-06
YLR392C	Hypothetical ORF	---	2.7	0.00137818
YMR196W	Hypothetical ORF	---	2.92	0.00188264
YPL229W	Hypothetical ORF	---	2.29	0.00018765
YNL146W	Hypothetical ORF	---	2.14	0.0332394
YKL061W	Hypothetical ORF	---	2.17	0.00259306
YKR011C	Hypothetical ORF	---	2.37	0.00109602
YML081W	Hypothetical ORF	---	2.54	0.00089734
YJR107W	Hypothetical ORF	---	2.2	0.00162829
YHR138C	Homologous to PBI2	---	8.68	0.0018451
YGR146C	Hypothetical ORF	---	6.14	0.00193053
YPL033C	Hypothetical ORF	---	6.99	0.000861603
YJR136C	Hypothetical ORF	---	2.73	0.00290665
YDR186C	Hypothetical ORF	---	4.18	1.50417e-05
YLR125W	Hypothetical ORF	---	2.96	0.00275094
YJR079W	Hypothetical ORF	---	3.43	0.000394238
YLR177W	Hypothetical ORF	---	2.05	0.00168193
YKL171W	Hypothetical ORF	---	2.57	0.00351415
YDL177C	Hypothetical ORF	---	2.12	0.000462708
YJL206C	Hypothetical ORF	---	2.28	0.00350465
YGR243W	The authentic, non-tagged protein was localized to mitochondria	---	7.25	0.000295225
YKL070W	Hypothetical ORF	---	4.14	0.0012947
YNL195C	Hypothetical ORF	---	3.19	0.000193108
YBR262C	The authentic, non-tagged protein was localized to the mitochondria	---	3.1	0.000132886
YBR150C	Probable Zn-finger protein	TBS1	3.05	1.80553e-05
YBR047W	The authentic, non-tagged protein was localized to the mitochondria	---	2.99	0.000185512
YER182W	The authentic, non-tagged protein was localized to the mitochondria	---	2.95	0.000117755
YHL021C	The authentic, non-tagged protein was localized to the mitochondria	---	2.78	0.00616691
YPL222W	The authentic, non-tagged protein was localized to the mitochondria.	---	2.78	0.000988032
YEL067C	Hypothetical ORF	---	2.47	0.0299863
YKR023W	Hypothetical ORF	---	2.33	0.000431263
YOR286W	The authentic, non-tagged protein was localized to the mitochondria	---	2.31	0.0018744
YLR077W	The authentic, non-tagged protein was localized to the mitochondria	---	2.15	0.00120436
YJL161W	The authentic, non-tagged protein was localized to the mitochondria	---	2.12	0.0316873
YOR215C	Hypothetical ORF	---	2.08	0.0454309
YOR205C	The authentic, non-tagged protein was localized to the mitochondria	---	2.05	0.000142828
YIL077C	Hypothetical ORF	---	2.64	0.00952443
YBR054W	Putative plasma membrane protein of unknown function	YRO2	2.27	0.00357925
YNL100W	Hypothetical ORF	---	2.39	0.00615177
YNL144C	Hypothetical ORF	---	3.23	0.000465279
YFR032C	Hypothetical ORF	---	5.95	0.00938046
YGR110W	Hypothetical ORF	---	4.14	0.00214165
YGR043C	Hypothetical ORF	---	4.61	0.0119388
YBR063C	Hypothetical ORF	---	2.47	0.000531379
YBR219C	Hypothetical ORF	---	5.46	0.000633185
YBR284W	Hypothetical ORF	---	18.61	1.20343e-05
YBR285W	Hypothetical ORF	---	6.12	0.00148629
YFR039C	Hypothetical ORF	---	2.35	1.63856e-05
YGL010W	Hypothetical ORF	---	2.03	0.00218775
YHR022C	Hypothetical ORF	---	2.18	0.0121445
YLL025W	Hypothetical ORF	---	3.89	0.00753855
YLR057W	Hypothetical ORF	---	2.2	0.000520189
YLR149C	Hypothetical ORF	---	3.33	0.00120452
YLR407W	Protein of unknown function	---	2.97	0.000181448
YLR415C	Hypothetical ORF	---	4.33	9.98436e-05
YNL050C	Hypothetical ORF	---	2.12	0.00171156
YDR523C	Dispensable for mitosis involved in middle/late stage of meiosis	SPS1	2.45	0.00543643
YPL179W	Protein phosphatase Q	PPQ1	2.24	0.000437063
YMR293C	Protein similar to bacterial glutamyl-tRNA amidotransferases	---	2.29	0.00764857
YKR049C	The authentic, non-tagged protein was localized to the mitochondria	FMP46	3.04	0.000276854
YER054C	Glc7-interacting protein; shares homology with PIG2	GIP2	3.77	0.000409424
YHL024W	RNA-binding protein of the RRM class (putative)	RIM4	2.42	0.00740247
YPL017C	Putative S-adenosylmethionine-dependent methyltransferase	---	4.3	0.0299298
YNL092W	Putative S-adenosylmethionine-dependent methyltransferase	---	2.84	0.00779661
YHR209W	Putative S-adenosylmethionine-dependent methyltransferase	---	4.5	7.55329e-05
YJL149W	Hypothetical ORF	---	2.61	0.00414817
YJL057C	Probable serine/threonine kinase	IKS1	2.93	0.00232191
YDL010W	Hypothetical ORF	---	4.43	6.7048e-05
YBR182C	Second MEF2-like protein 1 transcription factor of the MADS	SMP1	3.88	3.46585e-06
YNR002C	Transmembrane protein (putative)	ATO2	2.99	0.00125503
YKR104W	Putative MRP-type ABC transporter	---	2.39	0.0112513
YER144C	Ubiquitin-specific protease (putative)	UBP5	3.96	8.07158e-05
YJR096W	Protein with similarity to aldo-keto reductases	---	2.53	0.000292909
YJL103C	Hypothetical ORF	---	4.95	7.56156e-05
YFL052W	Hypothetical ORF	---	2.54	0.0200861
YHL006w-a	Questionable ORF from MIPS	---	5.8	0.00789354
SCR1	Small cytoplasmic RNA	---	2.52	0.00474725
YOR370C	Rab geranylgeranyltransferase regulatory subunit	MRS6	2.06	0.00264704
YPL052W	Hypothetical ORF	OAZ1	2.12	0.00518544
YOR178C	Glc7p regulatory subunit	GAC1	6.68	0.00222485
YOR134W	GTPase activating protein (GAP)	BAG7	137.46	6.93884e-05
YBR256C	Riboflavin biosynthesis	RIB5	2.57	0.000181783
YLL046C	RNA binding protein (putative)	RNP1	2.64	0.0213197
YIL066C	Ribonucleotide reductase, large (R1) subunit	RNR3	2.39	0.0472492
YDR313C	Phosphatidylinositol(3)-phosphate binding	PIB1	2.05	0.000636222
YDR515W	Associates with translating ribosomes	SLF1	3.9	0.00054198
YBR212W	Glucose-repressible RNA binding protein	NGR1	2.76	3.80612e-05
YLR107W	RNA Exonuclease	REX3	7.55	0.000248153
YBL093C	RNA polymerase II holoenzyme/mediator subunit	ROX3	3.28	0.000187382
YOR116C	RNA polymerase III subunit	RPO31	2.05	0.0183241
YOL010W	Protein similar to the RNA 3 terminal phosphate cyclase	RCL1	2.98	0.00384136
YMR287C	3-5 exonuclease complex component	DSS1	2.4	0.00624197
YPR175W	DNA polymerase epsilon subunit B	DPB2	3.2	7.85151e-05
YJL106W	Serine/threonine protein kinase	IME2	2.17	0.0218001
YLR096W	Serine/threonine protein kinase	KIN2	2.33	1.11531e-05
YDR122W	Serine/threonine protein kinase	KIN1	2.12	0.000111612
YNL020C	Serine/threonine kinase (putative)	ARK1	3.3	0.000984186
YOL100W	Pkb-activating Kinase Homologue	PKH2	2.7	0.00305175
YKL048C	Protein kinase	ELM1	2.19	0.00240777
YML016C	May play a role in regulating osmotic stability	PPZ1	2.57	0.00640938
YNL074C	Protein of unknown function	MLF3	3.92	0.000250835
YJL141C	Serine-threonine protein kinase	YAK1	2.04	0.000543333
YOR153W	Multidrug resistance transporter	PDR5	6.07	6.01324e-05
YLR362W	Involved in the mating signalling pathway	STE11	2.08	0.00547068
YNL234W	Similar to globins and has a functional heme-binding domain	---	4.91	5.55503e-05
YPL022W	UV endonuclease	RAD1	2.24	0.000622232
YGR258C	Xeroderma pigmentosum group G (XPG) protein homolog	RAD2	3.66	5.14538e-06
YDR171W	Similar to HSP26	HSP42	5.64	0.000231713
YBR072W	Heat shock protein 26	HSP26	10.72	0.00116306
YPR133W-A	Translocase of the Outer Mitochondrial membrane	TOM5	2.03	0.000451669
YLR163C	Mitochondrial processing protease subunit	MAS1	2.13	0.000186523
YJL036W	Sorting NeXin	SNX4	3.07	0.000139275
YDR425W	Sorting nexins Snx4p, Snx41p, and Snx42p mediate	SNX41	2.93	2.46708e-05
YLR067C	Specific translational activator for the COX1 mRNA	PET309	3.21	0.00293748
YOR171C	Sphingoid long chain base (LCB) kinase	LCB4	2.58	7.99983e-05
YLR457C	Nap1p Binding Protein	NBP1	2.96	0.00142956
YPL151C	Pre-mRNA splicing factor	PRP46	4.19	0.000975719
YDR473C	snRNP from U4/U6 and U5 snRNPs	PRP3	2.11	0.000713798
YOR242C	Sporulation SPecific	SSP2	2.31	0.00964423
YER096W	Sporulation-specific protein similar to Skt5p	SHC1	3	0.00186137
YDR403W	First enzyme in dityrosine synthesis	DIT1	3.89	0.00122244
YGR059W	A sporulation-specific homologue of the yeast CDC3/10/11/12 family	SPR3	3.14	0.00390695
YDR213W	Zinc finger transcription factor of the Zn(2)-Cys(6) binuclear cluster domain type	UPC2	8.78	6.78368e-05
YLR194C	Hypothetical ORF	---	6.33	3.9544e-05
YDL223C	Substrate of the Hub1p ubiquitin-like protein	HBT1	4.56	0.000168437
Q0085	ATP synthase subunit 6	COX2	7.1	0.0216825
Q0115	mRNA maturase bI3	COX3	6.02	0.000988877
YPL147W	ABC transporter of long-chain fatty acids	PXA1	3.13	0.0014083
YKL188C	ABC transporter 2	PXA2	2.5	0.000302437
YDR180W	Sister chromatid cohesion protein	SCC2	2.31	7.76285e-05
YFR052W	32-34 kDa protein	RPN12	2.44	0.000302243
YIL075C	Involved in tRNA processing and degradation of ubiquitinated proteins	RPN2	2.79	3.31779e-05
YOR023C	Ada histone acetyltransferase complex component	AHC1	3.46	0.000317175
YBL084C	Anaphase promoting complex (APC) subunit	CDC27	3.62	0.000242304
YMR094W	Subunit of the CBF3 complex	CTF13	2.94	0.00557094
YOL149W	Decapping enzyme	DCP1	2.63	0.0134233
YKL109W	Transcriptional activator protein of CYC1	HAP4	2.34	0.00775491
YEL059C-A	High copy suppressor of imp1 mutation	SOM1	2.48	7.78365e-05
YGR132C	Phb2p homolog|mitochondrial protein	PHB1	2.18	5.1138e-05
YCR020W-B	High-Temperature Lethal	HTL1	3.03	0.000118961
YOL148C	Histone acetyltransferase SAGA complex member/transcription factor	SPT20	2.31	0.00590713
YOR213C	Involved in silencing at telomeres, HML and HMR	SAS5	2.04	0.031583
YPL016W	Zinc finger transcription factor	SWI1	3.25	0.000875949
YJL176C	Transcription factor	SWI3	2.14	0.0103609
YJL035C	tRNA-specific adenosine deaminase subunit	TAD2	3.61	1.02162e-05
YCL044C	Hypothetical ORF	MGR1	3.65	0.000901322
YBR006W	Succinate semialdehyde dehydrogenase	UGA2	2.32	0.0272401
YOR049C	Putative transporter or flippase	RSB1	131.76	0.000223474
YOL018C	Syntaxin-like t-SNARE	TLG2	2.78	0.000364343
YAL028W	Exhibits physical and genetic interactions with FRT1	FRT2	2.24	0.00190529
YOR036W	C-terminal TMD/integral membrane protein	PEP12	5.38	0.000946561
YDR082W	Involved in telomere length regulation	STN1	3.27	2.91936e-05
YPR193C	Histone acetyltransferase	HPA2	4.79	0.00575059
YML130C	Glycoprotein required for oxidative protein folding in the ER	ERO1	7.42	6.82526e-06
YOL006C	Topoisomerase I	TOP1	2.37	0.00205376
YOL067C	Transcription factor	RTG1	2.12	0.00262931
YGL035C	C2H2 zinc finger protein that resembles the mammalian Egr	MIG1	2.15	0.000274761
YGL071W	Binds the consensus site PyPuCACCCPu	AFT1	2.04	0.000856701
YDL056W	Transcription factor	MBP1	2.18	0.00287841
YOL108C	Basic helix-loop-helix (bHLH) protein	INO4	2.13	0.00505699
YNL027W	Transcription factor	CRZ1	2.14	0.00139755
YDL020C	Involved in ubiquitin degradation pathway	RPN4	10.69	7.14791e-05
YOR140W	Transcription factor	SFL1	2.45	0.00271499
YPR008W	Transcriptional activator	HAA1	2.13	0.00686657
YER040W	Transcriptional activator of nitrogen-regulated genes	GLN3	2.91	0.00136725
YKL015W	Zinc finger transcription factor of the Zn(2)-Cys(6)	PUT3	2.35	0.000423398
YBL005W	Zinc-finger transcription factor related to Pdr1p	PDR3	9.51	0.000421661
YIL056W	Hypothetical ORF	VHR1	7.64	0.000797547
YOR298C-A	Multiprotein bridging factor	MBF1	2.56	0.00352409
YDR096W	Zinc finger protein (putative)	GIS1	4	0.00211817
YER169W	Binds to PHR1 URS|transcriptional repressor	RPH1	2.43	0.000880949
YIL101C	Transcriptional repressor	XBP1	56.25	2.19596e-06
YDR043C	Binds to UAS-1 in the STA1 promoter	NRG1	3.81	0.00032982
YBR117C	Transketolase, similar to TKL1	TKL2	4.59	0.00231669
YJR047C	Translation initiation factor eIF-5A	ANB1	2.12	0.000409208
YNL014W	Translation elongation factor 3 (EF-3)	HEF3	4.38	9.74892e-05
YDL149W	Integral membrane protein	ATG9	2.06	0.00599695
YOR192C	Hypothetical ORF	---	2.88	0.00148223
YDR285W	Synaptonemal complex (SC) protein	ZIP1	4.84	0.000649189
YGL073W	Heat shock transcription factor	HSF1	2.59	0.00190823
YJR078W	Tryptophan 2,3-dioxygenase	BNA2	2.36	0.00115304
YOR349W	Tubulin folding cofactor D	CIN1	5.34	0.000288716
YNL007C	HSP40 family chaperone	SIS1	3.26	0.00342918
YBR119W	U1 snRNP A protein	MUD1	2.6	0.000584523
YLL039C	Ubiquitin|poly-ubiquitin	UBI4	4.22	0.000135255
YMR275C	BUL1p is putatively involved in specifying ubiquitination substrates	BUL1	3.31	0.00033909
YGL058W	Ubiquitin-conjugating enzyme	RAD6	2.15	0.000969452
YBR165W	General positive regulator of CDC34	UBS1	2.27	0.000223844
YDR059C	Ubiquitin-conjugating enzyme	UBC5	2.83	0.000354311
YNR032C-A	Ubiquitin-like modifier	HUB1	2.02	0.000689147
YGR003W	Ubiquitin-protein ligase	CUL3	2.16	0.000603649
YKR098C	Ubiquitin-specific protease	UBP11	2.4	0.000141029
YIL156W	Ubiquitin-specific protease	UBP7	2.49	0.0351262
YER098W	Ubiquitin carboxyl-terminal hydrolase	UBP9	2.11	0.00818419
YER151C	Ubiquitin-specific protease	UBP3	2.28	3.79121e-05
YPL020C	Smt3-specific protease	ULP1	2.14	0.00108417
YMR067C	Hypothetical ORF	UBX4	3.12	0.000460633
YDL091C	Protein of unknown function	UBX3	2.14	1.10366e-05
YJL048C	Protein of unknown function	UBX6	2.45	0.00164781
YBR208C	Urea amidolyase	DUR1,2	2.28	0.00150577
YGL156W	Alpha mannosidase	AMS1	6.89	0.00491319
YGL006W	Ca2+ ATPase (putative)	PMC1	3.68	0.000526567
YJL172W	Carboxypeptidase yscS	CPS1	2.55	0.00158305
YEL060C	Vacuolar protease B	PRB1	4.88	4.69141e-06
YGR142W	Gene/protein whose expression is elevated in a btn1 minus/Btn1p lacking yeast strain.	BTN2	9.61	0.010244
YKL213C	Regulatory component of the proteasome pathway	DOA1	2.04	0.0032505
YPR094W	Protein required for cell viability	RDS3	2.67	2.56744e-05
YKR064W	Hypothetical ORF	---	3.05	0.000251088
YMR280C	Zinc-cluster protein involved in activating gluconeogenic genes	CAT8	5.51	0.00040604
YLR014C	Zinc finger transcription factor of the Zn(2)-Cys(6)	PPR1	2	0.00397137
YPL038W	Highly homologous to Met32p/transcriptional regulator	MET31	2.19	0.00244699
YPL054W	Product of gene unknown	LEE1	2.8	0.00143116
YML099C	Zinc finger transcription factor of the Zn(2)-Cys(6)	ARG81	2.1	6.62713e-05
YOR113W	Zinc-finger transcription factor	AZF1	2.31	0.00521036
YOR162C	Transcription factor	YRR1	2.48	0.000944216
YJR025C	3-hydroxyanthranilic acid dioxygenase	BNA1	-2.26	0.000150267
YBR265W	3-ketosphinganine reductase	TSC10	-2.41	0.000545593
YPR167C	3phosphoadenylylsulfate reductase	MET16	-2.01	0.000755761
YIL074C	3-phosphoglycerate dehydrogenase	SER33	-3.28	0.000110911
YHR183W	6-phosphogluconate dehydrogenase	GND1	-2.4	0.000750226
YLR153C	Acetyl CoA synthetase	ACS2	-2.26	0.000575914
YNL220W	Adenylosuccinate synthetase	ADE12	-2.38	7.05102e-06
YKL001C	Adenylylsulfate kinase	MET14	-3.13	0.00111615
YGR240C	Phosphofructokinase alpha subunit	PFK1	-2.04	0.0014331
YJR131W	Alpha-mannosidase	MNS1	-2.28	0.00123182
YJR004C	Alpha-agglutinin	SAG1	-17.58	0.00049108
YNR044W	a-agglutinin anchorage subunit	AGA1	-4.69	0.001215
YJR010W	ATP sulfurylase	MET3	-3.81	0.000350353
YBL035C	DNA polymerase alpha-primase complex B subunit	POL12	-2.26	0.00138163
YEL002C	Oligosaccharyl transferase glycoprotein complex, beta subunit	WBP1	-2.03	6.77487e-05
YCL018W	Beta-IPM (isopropylmalate) dehydrogenase	LEU2	-2.17	7.29817e-05
YGR286C	Biotin synthase	BIO2	-2.95	0.000979273
YOL064C	3(2)5-bisphosphate nucleotidase	MET22	-2.5	0.00016833
YGR108W	B-type cyclin	CLB1	-5.52	0.000459406
YPR119W	B-type cyclin	CLB2	-2.26	0.00734302
YGR109C	B-type cyclin	CLB6	-6.59	0.00193526
YMR032W	SH3 domain containing-protein required for cytokinesis	HOF1	-2.02	0.00116122
YJL051W	Protein of unknown function, localized to the bud tip	---	-2.26	0.000995118
YPL267W	Protein of unknown function, potential Cdc28p substrate	ACM1	-2.32	9.91388e-05
YCR089W	GPI-anchored cell wall protein (putative)	FIG2	-2.09	0.00262882
YPL163C	Involved in vanadate resistance	SVS1	-2.17	0.000694857
YKL096W	Cell wall mannoprotein	CWP1	-3.16	3.23347e-05
YNL066W	Protein involved in the aging process	SUN4	-2.22	0.000529427
YBR038W	Chitin synthase 2	CHS2	-2.04	0.000778555
YER091C	Vitamin B12-(cobalamin)-independent isozyme	MET6	-2.39	8.83252e-05
YDR062W	Serine palmitoyltransferase component	LCB2	-2.09	0.000512777
YER018C	Spindle pole component	SPC25	-2.11	0.000140387
YOR226C	Iron-sulfur cluster nifU-like protein	ISU2	-2.2	0.000119703
YNL328C	Chaperonin	MDJ2	-2	0.0146115
YJL157C	Cdc28p kinase inhibitor	FAR1	-3.32	0.00161277
YGL184C	Cystathionine beta-lyase	STR3	-3.62	0.00409475
YLR043C	Thioredoxin|EC 1.8.4.8	TRX1	-2.09	6.94592e-05
YDR321W	Asparaginase I	ASP1	-3.45	0.000580991
YLR058C	Serine hydroxymethyltransferase	SHM2	-2.12	1.56519e-05
YER023W	Delta 1-pyrroline-5-carboxylate reductase	PRO3	-2.5	0.000578946
YDL200C	6-O-methylguanine-DNA methylase	MGT1	-2.02	0.00015857
YPR183W	Dolichol phosphate mannose synthase	DPM1	-2.34	0.0002878
YBL082C	Dol-P-Man dependent alpha(1-3) mannosyltransferase (putative)	ALG3	-2.23	0.000377425
YJL196C	Elongase	ELO1	-2.84	1.18168e-05
YMR120C	5-aminoimidazole-4-carboxamide ribonucleotide (AICAR) transformylase/IMP cyclohydrolase	ADE17	-2.6	2.44518e-06
YHL028W	Contains novel cysteine motif/integral membrane protein (putative)	WSC4	-7.48	1.94921e-06
YDL003W	Mitotic Chromosome Determinant	MCD1	-3.41	0.000497374
YGL061C	Essential mitotic spindle protein	DUO1	-2.07	0.0245147
YCR034W	Fatty acid elongase	FEN1	-2.97	0.000348916
YKL220C	Ferric reductase	FRE2	-3.27	0.000513978
YHR176W	Flavin-containing monooxygenase	FMO1	-2.26	0.00663934
YCR065W	Forkhead protein	HCM1	-2.86	4.4206e-05
YOR212W	G protein beta subunit/coupled to mating factor receptor	STE4	-2.91	9.03197e-06
YMR199W	G1 cyclin	CLN1	-2.66	0.000266328
YPL256C	G1 cyclin	CLN2	-2.23	0.0012223
YDL127W	G1 cyclin	PCL2	-2.02	0.00874729
YLR212C	Gamma tubulin	TUB4	-2.11	0.00307074
YDL055C	GDP-mannose pyrophosphorylase/mannose-1-phosphate guanyltransferase	PSA1	-2.03	7.05456e-05
YKR039W	General amino acid permease	GAP1	-4.46	0.000393662
YNL300W	Hypothetical ORF	---	-4.24	0.000208755
YGL225W	May regulate Golgi function and glycosylation in Golgi	VRG4	-2.1	0.000478769
YHR108W	ARF-binding protein	GGA2	-2.05	0.00102927
YBR078W	ExtraCellular Mutant	ECM33	-3.23	0.000582105
YLR452C	GTPase activating protein (GAP)/RGS (regulator of G-protein signalling) family	SST2	-4.2	0.000688718
YHR005C	G protein alpha subunit/coupled to mating factor receptor	GPA1	-2.85	7.07512e-05
YDR454C	Guanylate kinase	GUK1	-2.32	0.000347103
YJR060W	Basic helix-loop-helix protein	CBF1	-2.98	0.00111152
YER145C	Iron permease	FTR1	-2.73	1.78726e-05
YBR294W	Sulfate uptake is mediated by specific sulfate transporters	SUL1	-5.53	4.64402e-05
YLR092W	High affinity sulfate permease	SUL2	-2.75	0.000189149
YHR092C	High affinity glucose transporter	HXT4	-3.37	8.34694e-05
YDR343C	Hexose transporter	HXT6	-2.02	0.00019951
YGR065C	H+-biotin symporter	VHT1	-2.01	1.05392e-05
YPL274W	High affinity S-adenosylmethionine permease	SAM3	-5.27	6.27584e-06
YLL061W	High affinity S-methylmethionine permease	MMP1	-3.78	0.000408173
YGL255W	High-affinity zinc transport protein	ZRT1	-3.62	6.20135e-05
YPL127C	Histone H1	HHO1	-2.99	9.25358e-05
YHR025W	Homoserine kinase	THR1	-2.19	0.000205117
YPL144W	Hypothetical ORF	---	-3.33	0.000555061
YHR216W	IMP dehydrogenase homolog	IMD2	-2.01	0.00336886
YBR040W	Integral membrane protein	FIG1	-3.22	0.000315326
YGL125W	Methylenetetrahydrofolate reductase (mthfr) (putative)	MET13	-3.57	0.000146285
YBL098W	Kynurenine 3-mono oxygenase	BNA4	-2.39	0.00165172
YLR130C	low affinity zinc transport protein	ZRT2	-2.05	0.00948409
YBR067C	Cell wall mannoprotein	TIP1	-2.33	0.000147503
YLR300W	Exo-1,3-beta-glucanase	EXG1	-2.32	0.000331511
YGL089C	Alpha mating factor	MF(ALPHA)2	-24.69	9.97701e-07
YPL187W	Mating factor alpha	MF(ALPHA)1	-2.32	3.88639e-05
YOL104C	Meiosis-specific telomere protein Ndj1p	NDJ1	-3.07	0.00238682
YNR043W	Mevalonate pyrophosphate decarboxylase	MVD1	-2.2	0.000354576
YBR291C	Citrate tranporter	CTP1	-2.56	0.000224407
YOR125C	May encode a protein involved in one or more monoxygenase or hydroxylase	CAT5	-2.51	0.00751343
YKL120W	Oxaloacetate transport protein	OAC1	-2.18	0.000282791
YNL055C	Porin/voltage-dependent anion channel (VDAC)	POR1	-2.65	3.59871e-05
YBL016W	CDC28/cdc2 related protein kinase	FUS3	-2.15	0.00206273
YOL059W	Glycerol-3-phosphate dehydrogenase (NAD+)	GPD2	-3.11	0.00069476
YIL124W	1-acyl dihydroxyacetone phosphate reductase	AYR1	-2.73	0.000679212
YGR234W	Flavohemoglobin	YHB1	-3.56	1.48896e-05
YIL164C	Nitrilase	NIT1	-2.17	0.000159133
YAR015W	Phosphoribosyl amino imidazolesuccinocarbozamide synthetase	ADE1	-2.88	1.68615e-05
YOR315W	Protein of unknown function	SFG1	-2.38	0.0243445
YHR152W	20 kDa protein with negatively charged C-terminus	SPO12	-2.17	0.00037838
YAR071W	Acid phosphatase	PHO11	-5.02	8.16654e-05
YDR451C	Acts as a repressor at early cell cycle boxes (ECBs)	YHP1	-3.02	6.17733e-06
YGR078C	Bovine NABC complex component homolog|non-native actin binding complex polypeptide 3	PAC10	-2.84	0.00018723
YNL279W	Pheromone-regulated multispanning membrane protein	PRM1	-3.58	0.000558824
YML047C	Pheromone-regulated protein	PRM6	-3.34	0.000613084
YNL169C	Phosphatidylserine decarboxylase	PSD1	-2.09	0.00192659
YOR128C	Phosphoribosylamino-imidazole-carboxylase	ADE2	-2.67	0.000186031
YDR408C	Glycinamide ribotide transformylase	ADE8	-2.33	0.000105618
YGR208W	Phosphoserine phosphatase	SER2	-3.65	0.00113026
YJL212C	Peptide transporter|glutathione transporter	OPT1	-2.53	0.000180293
YNL301C	Ribosomal protein L18B (rp28B)	RPL18B	-2.06	0.000517277
YER131W	Ribosomal protein S26B	RPS26B	-2.01	0.000404367
YBR189W	Ribosomal protein S9B (S13) (rp21) (YS11)	RPS9B	-2.08	0.000509991
YCR018C	Involved in the processing of pre-rRNA to mature rRNA	SRD1	-4.01	0.000105816
YNL078W	Protein localized in the bud neck at G2/M phase	NIS1	-2.01	0.000773821
YIL123W	Protein of the SUN family	SIM1	-2.86	0.000604907
YNL246W	NAP family histone chaperone	VPS75	-2.32	0.000479552
YIL016W	18.3 kDa integral membrane protein	SNL1	-2.12	0.00333113
YEL017W	Protein of unknown function	GTT3	-2.23	0.000671728
YDR281C	Protein of unknown function	PHM6	-4.22	1.31831e-06
YCR004C	Protein of unknown function	YCP4	-2.29	0.00331858
YKR013W	Pathogen related in Sc	PRY2	-2.27	3.73843e-05
YOL019W	Protein of unknown function	---	-2.26	6.05709e-06
YLR042C	Hypothetical ORF	---	-2.22	0.000113594
YJR143C	Dolichyl phosphate-D-mannose:protein O-D-mannosyltransferase	PMT4	-2.57	0.000110995
YLR083C	Protein whose 24kDa cleavage product is found in endosome-enriched membrane fractions	EMP70	-2.01	0.000142905
YHR136C	Protein with similarity to cyclin-dependent kinase inhibitors	SPL2	-2.31	0.000482862
YCR075C	Protein with similarity to human cystinosin	ERS1	-3.81	0.000788647
YDL049C	KRE9 homolog	KNH1	-2.27	0.00738211
YMR215W	Putative 1,3-beta-glucanosyltransferase	GAS3	-2.49	0.000167816
YEL040W	Cell wall protein that functions in the transfer of chitin to beta(1-6)glucan;	UTR2	-3.86	4.35068e-06
YOL154W	Zinc and pH regulated Surface protein	ZPS1	-7.36	3.56516e-05
YML052W	Integral membrane protein (putative)	SUR7	-2.47	0.000739198
YAL067C	Permease (putative)	SEO1	-5.64	0.000204642
YLR049C	Hypothetical ORF	---	-2.42	0.00163112
YLL055W	Hypothetical ORF	---	-3.02	7.5507e-05
YJL218W	Hypothetical ORF	---	-2.19	0.00369532
YKR045C	Hypothetical ORF	---	-2.1	0.000432531
YJR030C	Hypothetical ORF	---	-2.06	0.00388721
YHR112C	Hypothetical ORF	---	-2.74	0.00119824
YOL107W	Hypothetical ORF	---	-2.04	0.00462721
YKL069W	Hypothetical ORF	---	-2.24	7.0546e-05
YLR364W	Hypothetical ORF	---	-4.65	5.43622e-05
YML018C	Hypothetical ORF	---	-2.12	0.00552473
YIL158W	Hypothetical ORF	---	-2.01	0.0197267
YNL058C	Protein of unknown function	---	-3.77	9.88328e-05
YLR040C	Hypothetical ORF	---	-2.63	0.000571605
YLR162W	Hypothetical ORF	---	-3.14	0.022846
YNL168C	The authentic, non-tagged protein was localized to mitochondria	---	-2.38	0.00054108
YBR220C	Hypothetical ORF	---	-2.16	0.000340575
YBR261C	Putative S-adenosylmethionine-dependent methyltransferase	---	-2.03	0.000749213
YIL119C	Ras inhibitor	RPI1	-3.87	9.69887e-05
YKL178C	a-factor receptor	STE3	-7.86	7.59103e-05
YBR093C	Acid phosphatase	PHO5	-2.31	0.000108999
YER070W	Ribonucleotide reductase, large (R1) subunit	RNR1	-5.09	1.62778e-06
YOR095C	Ribose-5-phosphate ketol-isomerase	RKI1	-2.13	0.00195468
YNR050C	Seventh step in lysine biosynthesis pathway	LYS9	-2.69	5.79875e-06
YKR069W	S-adenosyl-L-methionine uroporphyrinogen III transmethylase	MET1	-3.12	0.000388489
YLR180W	S-adenosylmethionine synthetase	SAM1	-2.1	6.39128e-05
YCL066W	Involved in the regulation of alpha-specific genes|transcription factor	HMLALPHA1	-2.34	0.00636815
YDL227C	Homothallic switching endonuclease	HO	-5.94	0.000910255
YLL062C	S-Methylmethionine Homocysteine methylTransferase	MHT1	-3.43	0.000669119
YPR069C	Putrescine aminopropyltransferase (spermidine synthase)	SPE3	-2.26	0.000462886
YFR030W	Sulfite reductase alpha subunit	MET10	-2.09	0.00150448
YGL187C	Cytochrome c oxidase subunit IV	COX4	-2.36	0.00229022
YHR013C	N alpha-acetyltransferase major subunit|complexes with Nat1p	ARD1	-2.98	0.000952321
YPL083C	Tetrameric tRNA splicing endonuclease 54 kDa subunit	SEN54	-2.55	0.0133589
YJR137C	Sulfite reductase beta subunit	ECM17	-2.49	2.48363e-05
YDR019C	Glycine decarboxylase complex T subunit	GCV1	-2.15	8.45996e-06
YOR074C	Thymidylate synthase	CDC21	-2.08	0.000302374
YBR083W	TEA/ATTS DNA-binding domain family	TEC1	-2.84	2.08894e-05
YLR183C	Transcription factor that binds to a number of promoter regions	TOS4	-3.44	0.00011392
YNL222W	Functionally related to TFIIB	SSU72	-2.26	0.00304577
YOR230W	Transcriptional modulator	WTM1	-2.03	0.000217536
YKL081W	Translation elongation factor EF-1gamma	TEF4	-3.22	0.00103706
YHR128W	UPRTase	FUR1	-2.96	2.69107e-05
YJL012C	Polyphosphate synthetase (putative)	VTC4	-2.97	1.75452e-05
YFL004W	Polyphosphate synthetase (putative)	VTC2	-2.57	0.000979181
YGL226C-A	Oligosaccharyltransferase complex 9.5 kDa zeta subunit	OST5	-2.04	0.0280256
YGR044C	Zinc finger protein|negative regulator of meiosis	RME1	-2.39	0.00166406
