# Supplementary material for: Identification of molecular pathways affected by pterostilbene, a natural dimethylether analog of resveratrol
Source: BMC Med Genomics. 2008 Mar 20;1:7. doi: 10.1186/1755-8794-1-7 (PMC2330146; doi:10.1186/1755-8794-1-7)
Supplement: Additional file 3 — List of pterostilbene-responding genes in the "cell wall," "transcription factor activity," and "mitochondrion" categories. [file 1755-8794-1-7-S3.xls]

## Sheet: Table S3
Additional file 2. List of Pterostilbene-Responding Genes in the "Cell wall," "Transcription factor activity," and "Mitochondrion" Categories
Gene Identifier	Gene Name	Gene Symbol	Ratio	p-value
Cell wall-related
YBR038W	Chitin synthase 2	CHS2	-2.04	0.000778555
YBR040W	Integral membrane protein	FIG1	-3.22	0.000315326
YBR067C	Cell wall mannoprotein	TIP1	-2.33	0.000147503
YBR301W	Putative cell wall protein	DAN3	3.87	5.98717e-06
YCL051W	Involved in laminarase resistance	LRE1	2.52	6.81182e-05
YCR089W	GPI-anchored cell wall protein (putative)	FIG2	-2.09	0.00262882
YDL049C	KRE9 homolog	KNH1	-2.27	0.00738211
YEL040W	Cell wall protein; putative chitin transglycosidase	UTR2	-3.86	4.35068e-06
YER150W	Strongly expressed during stationary phase	SPI1	4.28	0.005314
YGR059W	A sporulation-specific homologue of CDC3/10/11/12 family	SPR3	3.14	0.00390695
YIL123W	Protein of the SUN family	SIM1	-2.86	0.000604907
YIR039C	GPI-anchored aspartic protease	YPS6	2.63	0.0046313
YJR004C	Alpha-agglutinin	SAG1	-17.58	0.00049108
YKL096W	Cell wall mannoprotein	CWP1	-3.16	3.23347e-05
YKL163W	Protein containing tandem internal repeats	PIR3	3.03	0.000808444
YLR037C	Putative cell wall protein	DAN2	2.46	0.00508468
YLR040C	Hypothetical ORF	---	-2.63	0.000571605
YLR120C	GPI-anchored aspartic protease	YPS1	3.09	0.000531133
YLR194C	Hypothetical ORF	---	6.33	3.9544e-05
YLR213C	Protein with similarity to Crh1p	CRR1	2.22	0.0130081
YLR300W	Exo-1,3-beta-glucanase	EXG1	-2.32	0.000331511
YML052W	Integral membrane protein (putative)	SUR7	-2.47	0.000739198
YMR008C	Phospholipase B (lypophospholipase)	PLB1	3.92	0.000337058
YMR215W	Putative 1,3-beta-glucanosyltransferase	GAS3	-2.49	0.000167816
YNL066W	Protein involved in the aging process	SUN4	-2.22	0.000529427
YNL160W	gp37, a glycoprotein synthesized in response to nutrient limitation	YGP1	19.44	0.000121476
YNL192W	Chitin synthase 1	CHS1	2.7	0.00104977
YNL300W	Hypothetical ORF	---	-4.24	0.000208755
YNR044W	a-agglutinin anchorage subunit	AGA1	-4.69	0.001215
YOL154W	Zinc and pH regulated Surface protein	ZPS1	-7.36	3.56516e-05
YOR242C	Sporulation SPecific	SSP2	2.31	0.00964423
YPL130W	Meiosis-specific GPI-protein	SPO19	2.95	0.0319835
YPL163C	Involved in vanadate resistance	SVS1	-2.17	0.000694857
YPR026W	Acid trehalase	ATH1	2	0.00173913
YPL089C	Serum response factor-like protein	RLM1	3.61	0.00054969
YOR134W	GTPase activating protein (GAP)	BAG7	137.46	6.93884e-05
YPL187W	Alpha mating factor	MF(ALPHA)1	-2.32	3.88639e-05
YGL089C	Alpha mating factor	MF(ALPHA)2	-24.69	9.97701e-07
Mitochondron
YIL124W	1-acyl dihydroxyacetone phosphate reductase	AYR1	-2.73	0.000679212
YBL098W	Kynurenine 3-mono oxygenase	BNA4	-2.39	0.00165172
YOR125C	May encode a protein involved in one or more monoxygenase	CAT5	-2.51	0.00751343
YGL187C	Cytochrome c oxidase subunit IV	COX4	-2.36	0.00229022
YBR291C	Citrate tranporter	CTP1	-2.56	0.000224407
YBL016W	CDC28/cdc2 related protein kinase	FUS3	-2.15	0.00206273
YDR019C	Glycine decarboxylase complex T subunit	GCV1	-2.15	8.45996e-06
YHR183W	6-phosphogluconate dehydrogenase/decarboxylating	GND1	-2.4	0.000750226
YOR226C	Iron-sulfur cluster nifU-like protein	ISU2	-2.2	0.000119703
YKL120W	Oxaloacetate transport protein	OAC1	-2.18	0.000282791
YNL055C	Porin|voltage-dependent anion channel (VDAC)	POR1	-2.65	3.59871e-05
YNL169C	Phosphatidylserine decarboxylase	PSD1	-2.09	0.00192659
YLR183C	Transcription factor that binds to a number of promoter regions	TOS4	-3.44	0.00011392
YMR282C	Basic hydrophilic 67.5 kDa protein	AEP2	2.04	0.00186348
YPL005W	Stabilizes the mitochondrial bicistronic mRNA encoding subunits	AEP3	4.46	0.00160672
YNL315C	Molecular chaperone	ATP11	2.16	0.000214014
YJL180C	Molecular chaperone	ATP12	2.72	0.000168162
YDR350C	Functions at a post-translational stage in assembly of F0 ATPase	ATP22	3.22	1.6494e-05
YML042W	Carnitine O-acetyltransferase	CAT2	2.42	0.0022119
YJL209W	Protein required for COB mRNA stability or 5 processing	CBP1	3.62	0.00011664
YML129C	Mitochondrial membrane protein	COX14	2.2	0.000655652
YLL018C-A	Protein required for cytochrome c oxidase assembly	COX19	2.13	0.00352595
Q0085	ATP synthase subunit 6	COX2	7.1	0.0216825
Q0115	mRNA maturase bI3	COX3	6.02	0.000988877
YPL172C	Farnesyl transferase (putative)	COX10	3.68	0.000274156
YLL009C	Copper chaperone	COX17	4.38	2.35348e-05
YHR116W	Hypothetical ORF	COX23	3.21	0.00217895
YOR100C	Carnitine transporter	CRC1	2.37	0.013493
YML054C	L-lactate cytochrome c oxidoreductase|cytochrome b2	CYB2	2.7	0.00151021
YOR037W	Mitochondrial protein	CYC2	2.54	9.99051e-05
YAL039C	Cytochrome c heme lyase (CCHL)	CYC3	2.19	0.000504662
YEL039C	iso-2-cytochrome c	CYC7	3.38	0.000176258
YDR430C	Metalloprotease	CYM1	2	0.000894243
YKL087C	Cytochrome c1 heme lyase (CC1HL)	CYT2	2.09	0.0150579
YGL240W	Processivity factor	DOC1	3.79	0.00256592
YMR287C	3-5 exonuclease complex component	DSS1	2.4	0.00624197
YDR036C	3-hydroxyisobutyryl-CoA hydrolase	EHD3	3.04	0.000316709
YOL071W	Early Meiotic Induction	EMI5	4.66	0.000728791
YDR039C	P-type ATPase Na+ pump|plasma membrane ATPase	ENA2	2.06	0.000827681
YNL125C	Monocarboxylate permease (putative)	ESBP6	2.43	0.00238082
YIL098C	Assembly factor of ATP synthase in heat stress	FMC1	2.34	0.00239929
YDL222C	The authentic, non-tagged protein was localized to the mitochondria	FMP45	2.15	0.00252291
YAL019W	Protein whose overexpression affects chromosome stability	FUN30	2.03	0.0012421
YDL215C	NAD-dependent glutamate dehydrogenase	GDH2	2.19	3.35614e-05
YAL062W	NADP-linked glutamate dehydrogenase	GDH3	3.71	0.000201587
YDR096W	Zinc finger protein (putative)	GIS1	4	0.00211817
YLL060C	Glutathione transferase	GTT2	2.5	0.000823251
YMR207C	Mitochondrial protein with sequence similarity to Acc1p	HFA1	2	0.000322247
YGL073W	Heat shock transcription factor	HSF1	2.59	0.00190823
YOR020C	Heat shock protein 10	HSP10	4.16	0.00038542
YDR258C	Heat shock protein 78	HSP78	7.04	0.000392811
YPR006C	2-methylisocitrate lyase	ICL2	2.31	0.00349868
YOL023W	Mitochondrial initiation factor 2	IFM1	3.87	0.00024949
YCR071C	Mitochondrial ribosomal protein of the small subunit	IMG2	2.41	9.46414e-05
YJL082W	Protein of unknown function	IML2	6.2	0.000130747
YMR035W	Protease	IMP2	2.39	0.00263724
YOL081W	GTPase activating protein|highly homologous to Ira1p	IRA2	3.04	0.00709991
YPL135W	Iron-sulfur cluster nifU-like protein	ISU1	2.8	0.000712436
YKL217W	Carboxylic acid transporter protein homolog	JEN1	7.9	0.000229459
YPR061C	Cytosolic Hsp40 chaperone with DnaJ homology	JID1	2.37	0.000651286
YJL094C	Putative K+/H+ antiporter	KHA1	5.23	1.06905e-05
YKL205W	Nuclear pore protein involved in pre-tRNA splicing	LOS1	2.49	0.00122155
YIL070C	33-kDa mitochondrial acidic matrix protein	MAM33	2.61	0.000326388
YLR163C	Mitochondrial processing protease subunit	MAS1	2.13	0.000186523
YHR024C	Mitochondrial processing protease 53 kDa subunit	MAS2	2.29	0.000198398
YOR298C-A	Multiprotein bridging factor	MBF1	2.56	0.00352409
YFL016C	DnaJ homolog|involved in mitochondrial biogenesis and protein folding	MDJ1	7.75	0.000335603
YOR147W	Mitochondrial Distribution and Morphology	MDM32	2.22	0.0133708
YOL027C	Mitochondrial Distribution and Morphology	MDM38	2.11	0.00275079
YLR069C	Mitochondrial elongation factor G-like protein	MEF1	2.69	0.00219654
YJL102W	Mitochondrial elongation factor G-like protein	MEF2	2.15	0.000314223
YOR211C	GTP-binding domain protein related to dynamin	MGM1	2.6	0.00525588
YDR296W	Involved in mitochondrial homologous DNA recombination	MHR1	2.05	6.04802e-05
YMR177W	Mitochondrial metal transporter (putative)	MMT1	2.32	0.000615261
YPL224C	Protein involved in mitochondrial iron accumulation	MMT2	2.01	0.00529656
YJL066C	Mitochondrial membrane protein	MPM1	3.93	2.16583e-06
YGL143C	Mitochondrial polypeptide chain release factor	MRF1	2.09	0.00635756
YDL045W-A	Mitochondrial ribosome 37 S subunit component	MRP10	3.32	3.89392e-06
YGR084C	35 kDa mitochondrial ribosomal small subunit protein	MRP13	2.19	0.000179702
YKL003C	Ribosomal protein MRP17	MRP17	2.37	0.000260559
YDR405W	Mitochondrial ribosomal protein of the large subunit	MRP20	2.37	0.00122009
YBL090W	Mitochondrial ribosome small subunit component	MRP21	2.17	0.000130607
YPL118W	Mitochondrial ribosome small subunit component	MRP51	2.51	0.000963976
YNL005C	Mitochondrial ribosomal protein of the large subunit	MRP7	2	0.0112821
YDR116C	Mitochondrial ribosomal protein of the large subunit	MRPL1	2.37	0.000513577
YLR312W-A	Mitochondrial ribosomal protein of the large subunit	MRPL15	2.07	0.00192065
YBL038W	Ribosomal protein	MRPL16	2.07	0.00210386
YNL252C	Mitochondrial ribosomal protein of the large subunit	MRPL17	2.2	0.000843493
YOR150W	Mitochondrial ribosomal protein of the large subunit	MRPL23	2.66	0.0023104
YBR282W	Mitochondrial ribosomal protein of the large subunit	MRPL27	2.86	0.000149568
YKL138C	Mitochondrial ribosomal protein of the large subunit	MRPL31	2.67	5.49101e-05
YMR286W	Mitochondrial ribosomal protein of the large subunit	MRPL33	2.43	0.000112765
YKL170W	Mitochondrial ribosomal protein of the large subunit	MRPL38	2.11	0.00197333
YMR225C	Mitochondrial ribosomal protein of the large subunit	MRPL44	2.52	0.00245981
YJL096W	Mitochondrial ribosomal protein of the large subunit	MRPL49	2.4	2.85649e-05
YNR022C	Mitochondrial ribosomal protein of the large subunit	MRPL50	2.36	0.00429929
YDR237W	Mitochondrial ribosomal protein of the large subunit	MRPL7	2.03	0.000770681
YMR188C	Mitochondrial ribosomal protein of the small subunit	MRPS17	2.99	0.000254522
YNL306W	Mitochondrial ribosomal protein of the small subunit	MRPS18	2.54	0.00012497
YDR337W	Ribosomal protein (E. coli S15)	MRPS28	2.2	0.000666839
YBR251W	Ribosomal protein S5 (putative)	MRPS5	2.09	0.000367755
YMR158W	Mitochondrial ribosomal protein of the small subunit	MRPS8	2.32	0.000892625
YOR334W	Magnesium ion transporter	MRS2	2.49	0.000314397
YML128C	Protein of unknown function	MSC1	2.3	0.00140074
YPR047W	Phenylalanyl-tRNA synthetase alpha subunit	MSF1	2.11	0.00265672
YNL073W	Lysine-tRNA ligase	MSK1	3.04	0.000180608
YGR028W	40 kDa membrane-spanning ATPase	MSP1	2.73	0.000799031
YMR023C	GTPase (putative)	MSS1	2.14	0.00476524
YDR194C	RNA helicase DEAD box	MSS116	2.67	4.82903e-06
YDL107W	Cox2 pre-mRNA splicing factor	MSS2	2.71	0.00515164
YPL097W	Tyrosine-tRNA ligase	MSY1	3.36	0.000433458
YDL044C	Necessary for the stability and/or processing of some large mitochondrial transcripts	MTF2	2.2	0.00911547
YGR257C	Putative mitochondrial carrier protein	MTM1	2.62	0.000373855
YGL236C	Mitochondrial Translation Optimization	MTO1	3.2	2.72736e-05
YLR382C	Leucine-tRNA ligase	NAM2	2.1	0.000234371
YAL015C	DNA glycosylase	NTG1	2.01	0.00414308
YIL136W	45 kDa mitochondrial outer membrane protein	OM45	2.68	4.40751e-06
YBL080C	62 kDa protein	PET112	2.09	0.00503165
YER058W	Protein required for assembly of cytochrome c oxidase	PET117	2.07	0.00193313
YOR158W	Mitochondrial ribosomal protein of small subunit	PET123	2.32	0.000689978
YJL023C	Protein required for respiratory growth	PET130	2.98	0.00215266
YPL159C	Protein required for respiratory growth and stability of the mitochondrial genome	PET20	2.86	0.00377317
YLR067C	Specific translational activator for the COX1 mRNA	PET309	3.21	0.00293748
YGR132C	Phb2p homolog|mitochondrial protein	PHB1	2.18	5.1138e-05
YOR266W	Involved in targeting of proteins to the mitochondrial inner membrane	PNT1	2.04	0.0114229
YBL064C	Mitochondrial isoform of thioredoxin peroxidase	PRX1	3.52	0.000856552
YLR142W	Proline oxidase	PUT1	5.89	0.00477078
YGL107C	Required for Meiotic nuclear Division	RMD9	2.15	0.000776576
YMR061W	Cleavage and polyadenylation factor CF I component	RNA14	2.47	5.86846e-05
YIL066C	Ribonucleotide reductase, large (R1) subunit	RNR3	2.39	0.0472492
YML091C	Mitochondrial RNase P subunit	RPM2	2.49	0.000129981
YFL036W	Mitochondrial RNA polymerase	RPO41	2.92	0.000115017
YHR038W	Mitochondrial ribosome recycling factor	RRF1	3.01	0.0115395
YER050C	Mitochondrial ribosome small subunit component	RSM18	2.03	0.00078984
YNR037C	Mitochondrial ribosome small subunit component	RSM19	4.14	0.00045786
YKL155C	Mitochondrial ribosome small subunit component	RSM22	2.9	0.000970951
YDR175C	Mitochondrial ribosome small subunit component	RSM24	2.09	0.000403461
YGR215W	Mitochondrial ribosome small subunit component	RSM27	2.36	0.000379832
YMR060C	Mitochondrial SAM complex constituent	SAM37	2.1	0.001928
YBR037C	Inner membrane protein	SCO1	2.35	0.0144478
YIL105C	AVO2 interactor	SLM1	2.17	0.00261709
YEL059C-A	High copy suppressor of imp1 mutation	SOM1	2.48	7.78365e-05
YGR236C	Protein required for survival at high temperature during stationary phase	SPG1	6.43	0.00178856
YJR045C	Mitochondrial matrix protein involved in protein import	SSC1	2.5	0.00192822
YJR117W	Zinc metallo-protease	STE24	2.37	0.000629432
YGR008C	ATPase stabilizing factor	STF2	2.69	0.00235012
YPR151C	Mitochondrial protein required for degradation of unstable forms of cytochrome c	SUE1	19.96	0.000303436
YPL029W	ATP dependent helicase (putative)	SUV3	2.51	0.000475156
YNL081C	Putative mitochondrial ribosomal protein of the small subunit	SWS2	2.05	0.00375526
YBR150C	Probable Zn-finger protein	TBS1	3.05	1.80553e-05
YGR144W	Biosynthetic pathway component producing the thiazole precursor of thiamine	THI4	3.43	0.012247
YEL020W-A	Translocase in inner membrane of mitochondria	TIM9	2.3	0.000723095
YPR133W-A	Translocase of the Outer Mitochondrial membrane	TOM5	2.03	0.000451669
YNL070W	Translocase of the outer mitochondrial membrane	TOM7	2.05	0.00119623
YCR083W	Thioredoxin	TRX3	3.63	9.82223e-06
YLR193C	Hypothetical ORF	UPS1	2.65	0.00084908
YOR089C	Small GTP-binding protein	VPS21	3.08	0.00279394
YGL104C	Mitochondrial protein of unknown function	VPS73	2.78	5.40812e-05
YML025C	Mitochondrial ribosomal protein of the large subunit	YML6	2.93	0.000132528
YBR054W	Putative plasma membrane protein of unknown function	YRO2	2.27	0.00357925
YER033C	Zinc regulated gene	ZRG8	3.03	0.000172273
Transcription factor activity
YER045C	Basic leucine zipper (bZIP) transcription factor of the ATF/CREB family	ACA1	3.56	0.00405834
YDR216W	Positive transcriptional regulator	ADR1	15.92	0.00042082
YGL071W	Binds the consensus site PyPuCACCCPu	AFT1	2.04	0.000856701
YML099C	Zinc finger transcription factor of the Zn(2)-Cys(6) binuclear cluster domain type	ARG81	2.1	6.62713e-05
YOR113W	Zinc-finger transcription factor	AZF1	2.31	0.00521036
YKR099W	Transcription factor	BAS1	2.09	0.000797221
YER159C	Transcriptional regulator	BUR6	2.17	0.000428969
YMR280C	Zinc-cluster protein involved in activating gluconeogenic genes; related to Gal4p	CAT8	5.51	0.00040604
YNL027W	Transcription factor	CRZ1	2.14	0.00139755
YNR010W	RNA polymerase II mediator subcomplex component	CSE2	4.61	0.00014685
YGL166W	Transcriptional activator	CUP2	3.49	6.95222e-06
YDR096W	Zinc finger protein (putative)	GIS1	4	0.00211817
YER040W	Transcriptional activator of nitrogen-regulated genes	GLN3	2.91	0.00136725
YPR008W	Transcriptional activator involved in the transcription of TPO2, HSP30 and other genes	HAA1	2.13	0.00686657
YKL109W	Transcriptional activator protein of CYC1 (component of HAP2/HAP3 heteromer)	HAP4	2.34	0.00775491
YOR032C	Myc-family transcription factor homolog	HMS1	4.89	0.00598432
YGL073W	Heat shock transcription factor	HSF1	2.59	0.00190823
YOL108C	Basic helix-loop-helix (bHLH) protein	INO4	2.13	0.00505699
YBR297W	MAL-activator protein	MAL33	2.46	0.00641592
YOR298C-A	Multiprotein bridging factor	MBF1	2.56	0.00352409
YDL056W	Transcription factor	MBP1	2.18	0.00287841
YPL038W	Highly homologous to Met32p/transcriptional regulator of sulfur amino acid metabolism	MET31	2.19	0.00244699
YNL103W	Leucine zipper family|transcriptional activator	MET4	3	0.00040147
YIR033W	Product of gene unknown	MGA2	2.03	0.00152834
YDR296W	Involved in mitochondrial homologous DNA recombination	MHR1	2.05	6.04802e-05
YGL035C	C2H2 zinc finger protein that resembles the mammalian Egr and Wilms tumour proteins	MIG1	2.15	0.000274761
YGL209W	Contains zinc fingers very similar to zinc fingers in Mig1p	MIG2	8.74	8.17218e-05
YMR070W	2 Cys2-His2 zinc fingers at c-terminus, glutamine and asparagine rich	MOT3	2.59	0.020407
YHR124W	DNA binding transcription factor that activates middle sporulation genes	NDT80	4.2	6.88835e-05
YDR043C	Binds to UAS-1 in the STA1 promoter and can interact with Ssn6p/transcriptional repressor	NRG1	3.81	0.00032982
YAL051W	Transcription factor	OAF1	2.01	0.00109816
YBL005W	Zinc-finger transcription factor related to Pdr1p	PDR3	9.51	0.000421661
YLR014C	Zinc finger transcription factor of the Zn(2)-Cys(6) binuclear cluster domain type	PPR1	2	0.00397137
YKL015W	Zinc finger transcription factor of the Zn(2)-Cys(6) binuclear cluster domain type	PUT3	2.35	0.000423398
YBL093C	RNA polymerase II holoenzyme/mediator subunit	ROX3	3.28	0.000187382
YER169W	Binds to PHR1 URS|transcriptional repressor	RPH1	2.43	0.000880949
YDL020C	Involved in ubiquitin degradation pathway	RPN4	10.69	7.14791e-05
YHR054C	Hypothetical ORF	RSC30	4.64	0.000754459
YOL067C	Transcription factor	RTG1	2.12	0.00262931
YBL103C	Phosphoprotein	RTG3	2.28	0.00235251
YOR140W	Transcription factor	SFL1	2.45	0.00271499
YJL089W	Possibly involved in Snf1p regulated transcriptional activation	SIP4	2.85	0.022011
YNL167C	Basic leucine zipper (bZIP) transcriptional factor of the ATF/CREB family	SKO1	3	0.00356348
YPL016W	Zinc finger transcription factor	SWI1	3.25	0.000875949
YJL176C	Transcription factor	SWI3	2.14	0.0103609
YBR150C	Probable Zn-finger protein	TBS1	3.05	1.80553e-05
YBR083W	TEA/ATTS DNA-binding domain family	TEC1	-2.84	2.08894e-05
YDR213W	Zinc finger transcription factor of the Zn(2)-Cys(6) binuclear cluster domain type	UPC2	8.78	6.78368e-05
YIL056W	Hypothetical ORF	VHR1	7.64	0.000797547
YIL101C	Transcriptional repressor	XBP1	56.25	2.19596e-06
YML007W	Jun-like transcription factor	YAP1	3.1	1.66019e-05
YOR162C	Transcription factor	YRR1	2.48	0.000944216
